# Supplementary material for: Bis(2-trifluoro­methyl-1H-benzimidazol-3-ium) tetra­chloridomercurate dihydrate
Source: Acta Crystallogr Sect E Struct Rep Online. 2012 May 2;68(Pt 6):m716. doi: 10.1107/S1600536812018855 (PMC3379063; doi:10.1107/S1600536812018855)
Supplement: Supplementary file 1 [file e-68-0m716-sup1.cif]

##############################################################################
#                                                                            #
# This CIF contains the data in a paper accepted for publication in          #
# Acta Crystallographica Section E. It conforms to the requirements of       #
# Notes for Authors for Acta Crystallographica Section E, and has been       #
# peer reviewed under the auspices of the IUCr Commission on Journals.       #
#                                                                            #
# Full details of the Crystallographic Information File format               #
# are given in the paper "The Crystallographic Information File (CIF):       #
# a New Standard Archive File for Crystallography" by S. R. Hall, F. H.      #
# Allen and I. D. Brown [Acta Cryst. (1991), A47, 655-685].                  #
#                                                                            #
# The current version of the core CIF dictionary is obtainable from          #
# ftp://ftp.iucr.org/pub/cif_core.dic.                                       #
#                                                                            #
# Software is freely available for graphical display of the structure(s)     #
# in this CIF. For information consult the CIF software page                 #
# http://www.iucr.org/resources/cif/software.                                #
#                                                                            #
# This file may be used for bona fide research purposes within the           #
# scientific community so long as proper attribution is given to the journal # 
# article from which it was obtained.                                        #
#                                                                            #
##############################################################################
data_I
_audit_creation_method     SHELXL-97
_chemical_name_systematic
;
Bis(2-trifluoromethyl-1<i>H</i>-benzimidazol-3-ium) tetrachloridomercurate
dihydrate
;
_chemical_name_common     ?
_chemical_formula_moiety     '2(C8 H6 F3 N2 +), Cl4 Hg 2-, 2(H2 O)'
_chemical_formula_sum     'C16 H16 Cl4 F6 Hg N4 O2'
_chemical_formula_iupac     '(C8 H6 F3 N2)2 [Hg Cl4], 2H2 O'
_chemical_formula_weight     752.72
_chemical_melting_point     ?
_symmetry_cell_setting     triclinic
_symmetry_space_group_name_H-M     'P -1'
_symmetry_space_group_name_Hall     '-P 1'
loop_
    _symmetry_equiv_pos_as_xyz
    'x, y, z'
    '-x, -y, -z'
_cell_length_a     9.2485(18)
_cell_length_b     10.029(2)
_cell_length_c     14.754(3)
_cell_angle_alpha     79.40(3)
_cell_angle_beta     75.79(3)
_cell_angle_gamma     67.74(3)
_cell_volume     1221.4(4)
_cell_formula_units_Z     2
_cell_measurement_reflns_used     4366
_cell_measurement_theta_min     3.0
_cell_measurement_theta_max     26.0
_cell_measurement_temperature     293(2)
_exptl_crystal_description     block
_exptl_crystal_colour     colourless
_exptl_crystal_size_max     0.36
_exptl_crystal_size_mid     0.32
_exptl_crystal_size_min     0.28
_exptl_crystal_density_diffrn     2.047
_exptl_crystal_density_meas     ?
_exptl_crystal_density_method     'not measured'
_exptl_crystal_F_000     716
_exptl_absorpt_coefficient_mu     6.805
_exptl_absorpt_correction_type     multi-scan
_exptl_absorpt_process_details     '(CrystalClear; Rigaku, 2005)'
_exptl_absorpt_correction_T_min     0.095
_exptl_absorpt_correction_T_max     0.152
_exptl_special_details     ?
_diffrn_ambient_temperature     293(2)
_diffrn_radiation_type     MoK\a
_diffrn_radiation_wavelength     0.71073
_diffrn_radiation_source     'fine-focus sealed tube'
_diffrn_radiation_monochromator     graphite
_diffrn_measurement_device_type     'Rigaku SCXmini'
_diffrn_measurement_method     'CCD_Profile_fitting'
_diffrn_detector_area_resol_mean     ?
_diffrn_reflns_number     12786
_diffrn_reflns_av_R_equivalents     0.0607
_diffrn_reflns_av_sigmaI/netI     0.0769
_diffrn_reflns_theta_min     3.05
_diffrn_reflns_theta_max     27.49
_diffrn_reflns_theta_full     27.49
_diffrn_measured_fraction_theta_max     0.996
_diffrn_measured_fraction_theta_full     0.996
_diffrn_reflns_limit_h_min     -12
_diffrn_reflns_limit_h_max     12
_diffrn_reflns_limit_k_min     -13
_diffrn_reflns_limit_k_max     12
_diffrn_reflns_limit_l_min     -19
_diffrn_reflns_limit_l_max     19
_diffrn_standards_number     ?
_diffrn_standards_interval_count     ?
_diffrn_standards_interval_time     ?
_diffrn_standards_decay_%     ?
_refine_special_details
;
 Refinement of F^2^ against ALL reflections.  The weighted R-factor wR and
 goodness of fit S are based on F^2^, conventional R-factors R are based
 on F, with F set to zero for negative F^2^. The threshold expression of
 F^2^ > 2sigma(F^2^) is used only for calculating R-factors(gt) etc. and is
 not relevant to the choice of reflections for refinement.  R-factors based
 on F^2^ are statistically about twice as large as those based on F, and R-
 factors based on ALL data will be even larger.
;
_reflns_number_total     5564
_reflns_number_gt     4040
_reflns_threshold_expression     I>2sigma(I)
_refine_ls_structure_factor_coef     Fsqd
_refine_ls_matrix_type     full
_refine_ls_R_factor_all     0.0809
_refine_ls_R_factor_gt     0.0529
_refine_ls_wR_factor_gt     0.1054
_refine_ls_wR_factor_ref     0.1186
_refine_ls_goodness_of_fit_ref     1.076
_refine_ls_restrained_S_all     1.076
_refine_ls_number_reflns     5564
_refine_ls_number_parameters     326
_refine_ls_number_restraints     9
_refine_ls_hydrogen_treatment     constr
_refine_ls_weighting_scheme     calc
_refine_ls_weighting_details
         'calc w=1/[\s^2^(Fo^2^)+(0.0373P)^2^+1.3550P] where P=(Fo^2^+2Fc^2^)/3'
_atom_sites_solution_hydrogens     geom
_atom_sites_solution_primary     direct
_atom_sites_solution_secondary     difmap
_refine_ls_shift/su_max     0.022
_refine_ls_shift/su_mean     0.002
_refine_diff_density_max     0.572
_refine_diff_density_min     -1.277
_refine_ls_extinction_method     none
_refine_ls_extinction_coef     ?
loop_
    _atom_type_symbol
    _atom_type_description
    _atom_type_scat_dispersion_real
    _atom_type_scat_dispersion_imag
    _atom_type_scat_source
    'C' 'C' 0.0033 0.0016
                         'International Tables Vol C Tables 4.2.6.8 and 6.1.1.4'
    'H' 'H' 0.0000 0.0000
                         'International Tables Vol C Tables 4.2.6.8 and 6.1.1.4'
    'Cl' 'Cl' 0.1484 0.1585
                         'International Tables Vol C Tables 4.2.6.8 and 6.1.1.4'
    'F' 'F' 0.0171 0.0103
                         'International Tables Vol C Tables 4.2.6.8 and 6.1.1.4'
    'Hg' 'Hg' -2.3894 9.2266
                         'International Tables Vol C Tables 4.2.6.8 and 6.1.1.4'
    'N' 'N' 0.0061 0.0033
                         'International Tables Vol C Tables 4.2.6.8 and 6.1.1.4'
    'O' 'O' 0.0106 0.0060
                         'International Tables Vol C Tables 4.2.6.8 and 6.1.1.4'
_computing_data_collection     'CrystalClear (Rigaku, 2005)'
_computing_cell_refinement     'CrystalClear (Rigaku, 2005)'
_computing_data_reduction     'CrystalClear (Rigaku, 2005)'
_computing_structure_solution     'SHELXTL (Sheldrick, 2008)'
_computing_structure_refinement     'SHELXTL (Sheldrick, 2008)'
_computing_molecular_graphics     'SHELXTL (Sheldrick, 2008)'
_computing_publication_material     'SHELXTL (Sheldrick, 2008)'
loop_
    _atom_site_type_symbol
    _atom_site_label
    _atom_site_fract_x
    _atom_site_fract_y
    _atom_site_fract_z
    _atom_site_U_iso_or_equiv
    _atom_site_adp_type
    _atom_site_calc_flag
    _atom_site_refinement_flags
    _atom_site_occupancy
    _atom_site_symmetry_multiplicity
    _atom_site_disorder_assembly
    _atom_site_disorder_group
    F F1 0.7017(13) 0.721(2) 0.7840(6) 0.093(6) Uani d PD 0.59(4) 1 A 1
    F F2 0.499(3) 0.677(2) 0.8538(16) 0.123(10) Uani d PD 0.59(4) 1 A 1
    F F3 0.535(3) 0.8571(9) 0.8821(10) 0.112(9) Uani d PD 0.59(4) 1 A 1
    F F1' 0.656(4) 0.652(3) 0.7911(14) 0.137(16) Uani d PD 0.41(4) 1 A 2
    F F3' 0.639(4) 0.841(2) 0.843(3) 0.16(2) Uani d PD 0.41(4) 1 A 2
    F F2' 0.4537(9) 0.751(3) 0.8841(12) 0.102(11) Uani d PD 0.41(4) 1 A 2
    N N1 0.7197(6) 0.4910(6) 0.9609(4) 0.0463(14) Uani d . 1 1 . .
    H H1A 0.6964 0.4371 0.9319 0.056 Uiso d R 1 1 . .
    N N2 0.7409(6) 0.6807(6) 0.9988(4) 0.0446(13) Uani d . 1 1 . .
    H H2A 0.7328 0.7692 0.9978 0.053 Uiso d R 1 1 . .
    C C1 0.6080(8) 0.7210(7) 0.8664(5) 0.064(2) Uani d D 1 1 . .
    C C2 0.6894(8) 0.6313(8) 0.9408(5) 0.0446(16) Uani d . 1 1 A .
    C C3 0.7956(7) 0.4460(7) 1.0370(5) 0.0392(15) Uani d . 1 1 . .
    C C4 0.8554(9) 0.3110(8) 1.0833(5) 0.0522(18) Uani d . 1 1 . .
    H H4 0.8479 0.2294 1.0662 0.063 Uiso calc R 1 1 . .
    C C5 0.9278(9) 0.3035(8) 1.1571(5) 0.0532(18) Uani d . 1 1 . .
    H H5 0.9701 0.2150 1.1913 0.064 Uiso calc R 1 1 . .
    C C6 0.9371(8) 0.4285(9) 1.1801(5) 0.0535(18) Uani d . 1 1 . .
    H H6 0.9860 0.4200 1.2300 0.064 Uiso calc R 1 1 . .
    C C7 0.8793(8) 0.5611(8) 1.1340(5) 0.0456(16) Uani d . 1 1 . .
    H H7 0.8871 0.6425 1.1511 0.055 Uiso calc R 1 1 . .
    C C8 0.8083(7) 0.5692(7) 1.0604(5) 0.0376(14) Uani d . 1 1 . .
    F F4 0.2353(11) 0.1121(7) 0.5538(6) 0.146(3) Uani d . 1 1 . .
    F F5 0.3648(10) 0.1573(10) 0.4248(7) 0.167(4) Uani d . 1 1 . .
    F F6 0.1251(8) 0.2625(7) 0.4538(6) 0.124(2) Uani d . 1 1 . .
    N N3 0.3498(7) 0.3080(7) 0.5958(4) 0.0579(16) Uani d . 1 1 . .
    H H3A 0.3878 0.2271 0.6286 0.070 Uiso d R 1 1 . .
    N N4 0.2323(7) 0.4628(7) 0.4921(4) 0.0526(15) Uani d . 1 1 . .
    H H4A 0.1822 0.4993 0.4462 0.063 Uiso d R 1 1 . .
    C C9 0.2500(13) 0.2136(11) 0.4902(7) 0.076(3) Uani d . 1 1 . .
    C C10 0.2768(8) 0.3277(8) 0.5263(5) 0.0503(17) Uani d . 1 1 . .
    C C11 0.3561(8) 0.4384(9) 0.6076(5) 0.0516(18) Uani d . 1 1 . .
    C C12 0.4205(10) 0.4786(14) 0.6680(6) 0.079(3) Uani d . 1 1 . .
    H H12 0.4753 0.4119 0.7117 0.095 Uiso calc R 1 1 . .
    C C13 0.3997(13) 0.6218(17) 0.6601(8) 0.097(4) Uani d . 1 1 . .
    H H13 0.4396 0.6534 0.7008 0.116 Uiso calc R 1 1 . .
    C C14 0.3236(14) 0.7196(14) 0.5960(9) 0.098(4) Uani d . 1 1 . .
    H H14 0.3153 0.8155 0.5935 0.117 Uiso calc R 1 1 . .
    C C15 0.2581(11) 0.6842(10) 0.5344(7) 0.072(2) Uani d . 1 1 . .
    H H15 0.2037 0.7525 0.4912 0.086 Uiso calc R 1 1 . .
    C C16 0.2792(9) 0.5380(9) 0.5415(5) 0.0524(18) Uani d . 1 1 . .
    Hg Hg2 0.11556(4) 0.82505(3) 0.24321(2) 0.05631(13) Uani d . 1 1 . .
    Cl Cl1 0.0685(3) 0.6016(2) 0.32320(13) 0.0606(5) Uani d . 1 1 . .
    Cl Cl2 0.3673(3) 0.7252(2) 0.11954(14) 0.0653(5) Uani d . 1 1 . .
    Cl Cl3 -0.1015(4) 0.9354(3) 0.1548(2) 0.1100(11) Uani d . 1 1 . .
    Cl Cl4 0.1746(4) 0.9720(3) 0.32658(19) 0.1004(9) Uani d . 1 1 . .
    O O1 0.2620(9) 0.0518(6) 1.0084(5) 0.099(2) Uani d . 1 1 . .
    H H1C 0.3067 0.0060 0.9601 0.148 Uiso d R 1 1 . .
    H H1B 0.2751 -0.0072 1.0576 0.148 Uiso d R 1 1 . .
    O O2 0.4458(11) 0.0872(10) 0.7187(7) 0.166(4) Uani d . 1 1 . .
    H H2B 0.5002 0.0086 0.6939 0.249 Uiso d R 1 1 . .
    H H2D 0.3630 0.0783 0.7558 0.249 Uiso d R 1 1 . .
loop_
    _atom_site_aniso_label
    _atom_site_aniso_U_11
    _atom_site_aniso_U_22
    _atom_site_aniso_U_33
    _atom_site_aniso_U_12
    _atom_site_aniso_U_13
    _atom_site_aniso_U_23
    F1 0.066(7) 0.132(15) 0.054(7) -0.020(8) -0.006(5) 0.016(7)
    F2 0.085(14) 0.187(19) 0.124(17) -0.076(13) -0.071(14) 0.047(14)
    F3 0.130(16) 0.066(9) 0.099(9) 0.029(8) -0.054(10) 0.000(7)
    F1' 0.11(3) 0.20(3) 0.055(12) 0.015(19) -0.030(13) -0.034(13)
    F3' 0.15(3) 0.16(3) 0.21(4) -0.10(2) -0.13(3) 0.13(3)
    F2' 0.041(8) 0.17(3) 0.056(9) -0.001(11) -0.007(7) 0.001(12)
    N1 0.040(3) 0.054(4) 0.053(3) -0.023(3) -0.011(3) -0.007(3)
    N2 0.037(3) 0.032(3) 0.061(4) -0.011(2) -0.009(3) 0.001(3)
    C1 0.060(6) 0.069(6) 0.057(5) -0.020(5) -0.013(4) 0.007(5)
    C2 0.031(4) 0.050(4) 0.050(4) -0.016(3) -0.002(3) -0.002(3)
    C3 0.031(3) 0.037(4) 0.047(4) -0.011(3) -0.001(3) -0.009(3)
    C4 0.046(4) 0.048(4) 0.067(5) -0.024(4) -0.005(4) -0.007(4)
    C5 0.053(5) 0.047(4) 0.054(4) -0.017(4) -0.008(4) 0.004(4)
    C6 0.037(4) 0.069(5) 0.054(4) -0.022(4) -0.002(3) -0.005(4)
    C7 0.039(4) 0.051(4) 0.050(4) -0.019(3) -0.002(3) -0.016(3)
    C8 0.028(3) 0.039(3) 0.045(4) -0.014(3) 0.002(3) -0.006(3)
    F4 0.238(10) 0.076(4) 0.153(6) -0.092(5) -0.050(6) 0.011(4)
    F5 0.130(6) 0.189(8) 0.213(9) -0.090(6) 0.056(6) -0.144(7)
    F6 0.119(5) 0.108(5) 0.188(7) -0.048(4) -0.078(5) -0.035(5)
    N3 0.041(4) 0.063(4) 0.059(4) -0.012(3) -0.014(3) 0.013(3)
    N4 0.057(4) 0.065(4) 0.044(3) -0.031(3) -0.017(3) 0.005(3)
    C9 0.078(7) 0.074(6) 0.085(7) -0.035(5) -0.005(6) -0.022(6)
    C10 0.037(4) 0.054(4) 0.055(4) -0.014(3) -0.010(3) 0.003(4)
    C11 0.038(4) 0.080(5) 0.040(4) -0.027(4) -0.006(3) 0.002(4)
    C12 0.047(5) 0.137(10) 0.056(5) -0.038(6) 0.000(4) -0.015(6)
    C13 0.080(8) 0.163(13) 0.074(7) -0.069(8) 0.011(6) -0.055(8)
    C14 0.100(9) 0.119(9) 0.101(8) -0.078(8) 0.019(7) -0.040(8)
    C15 0.065(6) 0.079(6) 0.075(6) -0.037(5) -0.003(5) -0.008(5)
    C16 0.044(4) 0.067(5) 0.054(4) -0.032(4) -0.004(4) -0.007(4)
    Hg2 0.0667(2) 0.0587(2) 0.05325(19) -0.03158(16) -0.01580(15) -0.00235(14)
    Cl1 0.0810(14) 0.0633(12) 0.0535(11) -0.0420(11) -0.0290(10) 0.0135(9)
    Cl2 0.0645(13) 0.0756(13) 0.0635(12) -0.0374(11) 0.0002(10) -0.0144(11)
    Cl3 0.133(3) 0.0746(16) 0.155(3) -0.0507(17) -0.103(2) 0.0420(17)
    Cl4 0.158(3) 0.0916(18) 0.0906(17) -0.0746(19) -0.0426(18) -0.0120(15)
    O1 0.142(7) 0.050(3) 0.112(5) -0.033(4) -0.048(5) 0.006(4)
    O2 0.122(7) 0.135(7) 0.152(8) 0.018(6) -0.038(6) 0.076(7)
_geom_special_details
;
 All esds (except the esd in the dihedral angle between two l.s. planes)
 are estimated using the full covariance matrix.  The cell esds are taken
 into account individually in the estimation of esds in distances, angles
 and torsion angles; correlations between esds in cell parameters are only
 used when they are defined by crystal symmetry.  An approximate (isotropic)
 treatment of cell esds is used for estimating esds involving l.s. planes.
;
loop_
    _geom_bond_atom_site_label_1
    _geom_bond_atom_site_label_2
    _geom_bond_site_symmetry_2
    _geom_bond_distance
    _geom_bond_publ_flag
    F1 C1 . 1.308(2) ?
    F2 C1 . 1.309(2) ?
    F3 C1 . 1.309(2) ?
    F1' C1 . 1.309(2) ?
    F3' C1 . 1.309(2) ?
    F2' C1 . 1.309(2) ?
    N1 C2 . 1.317(9) ?
    N1 C3 . 1.386(8) ?
    N1 H1A . 0.8600 ?
    N2 C2 . 1.318(8) ?
    N2 C8 . 1.357(8) ?
    N2 H2A . 0.8600 ?
    C1 C2 . 1.453(10) ?
    C3 C4 . 1.371(9) ?
    C3 C8 . 1.395(8) ?
    C4 C5 . 1.390(10) ?
    C4 H4 . 0.9300 ?
    C5 C6 . 1.395(10) ?
    C5 H5 . 0.9300 ?
    C6 C7 . 1.350(10) ?
    C6 H6 . 0.9300 ?
    C7 C8 . 1.377(9) ?
    C7 H7 . 0.9300 ?
    F4 C9 . 1.274(11) ?
    F5 C9 . 1.274(11) ?
    F6 C9 . 1.281(11) ?
    N3 C10 . 1.308(9) ?
    N3 C11 . 1.375(10) ?
    N3 H3A . 0.8599 ?
    N4 C10 . 1.300(9) ?
    N4 C16 . 1.376(9) ?
    N4 H4A . 0.8601 ?
    C9 C10 . 1.469(11) ?
    C11 C16 . 1.377(10) ?
    C11 C12 . 1.374(12) ?
    C12 C13 . 1.361(15) ?
    C12 H12 . 0.9300 ?
    C13 C14 . 1.347(16) ?
    C13 H13 . 0.9300 ?
    C14 C15 . 1.368(14) ?
    C14 H14 . 0.9300 ?
    C15 C16 . 1.391(11) ?
    C15 H15 . 0.9300 ?
    Hg2 Cl4 . 2.364(2) ?
    Hg2 Cl3 . 2.455(3) ?
    Hg2 Cl1 . 2.4734(19) ?
    Hg2 Cl2 . 2.564(2) ?
    O1 H1C . 0.8500 ?
    O1 H1B . 0.8500 ?
    O2 H2B . 0.8500 ?
    O2 H2D . 0.8500 ?
loop_
    _geom_angle_atom_site_label_1
    _geom_angle_atom_site_label_2
    _geom_angle_atom_site_label_3
    _geom_angle_site_symmetry_1
    _geom_angle_site_symmetry_3
    _geom_angle
    _geom_angle_publ_flag
    C2 N1 C3 . . 107.7(6) ?
    C2 N1 H1A . . 126.1 ?
    C3 N1 H1A . . 126.2 ?
    C2 N2 C8 . . 108.9(6) ?
    C2 N2 H2A . . 125.6 ?
    C8 N2 H2A . . 125.5 ?
    F1 C1 F2' . . 127.4(10) ?
    F1 C1 F3' . . 68.6(15) ?
    F2' C1 F3' . . 109.5(15) ?
    F1 C1 F3 . . 106.1(10) ?
    F2' C1 F3 . . 70.4(12) ?
    F1 C1 F2 . . 104.5(11) ?
    F3' C1 F2 . . 135.0(11) ?
    F3 C1 F2 . . 105.9(12) ?
    F2' C1 F1' . . 103.1(16) ?
    F3' C1 F1' . . 107.4(18) ?
    F3 C1 F1' . . 134.0(13) ?
    F2 C1 F1' . . 68.8(14) ?
    F1 C1 C2 . . 113.7(8) ?
    F2' C1 C2 . . 115.1(9) ?
    F3' C1 C2 . . 111.0(9) ?
    F3 C1 C2 . . 113.6(7) ?
    F2 C1 C2 . . 112.1(7) ?
    F1' C1 C2 . . 110.1(9) ?
    N1 C2 N2 . . 110.7(6) ?
    N1 C2 C1 . . 125.2(6) ?
    N2 C2 C1 . . 124.1(6) ?
    C4 C3 N1 . . 130.9(6) ?
    C4 C3 C8 . . 122.9(6) ?
    N1 C3 C8 . . 106.2(6) ?
    C3 C4 C5 . . 116.0(6) ?
    C3 C4 H4 . . 122.0 ?
    C5 C4 H4 . . 122.0 ?
    C4 C5 C6 . . 120.1(7) ?
    C4 C5 H5 . . 119.9 ?
    C6 C5 H5 . . 119.9 ?
    C7 C6 C5 . . 123.8(7) ?
    C7 C6 H6 . . 118.1 ?
    C5 C6 H6 . . 118.1 ?
    C6 C7 C8 . . 116.4(6) ?
    C6 C7 H7 . . 121.8 ?
    C8 C7 H7 . . 121.8 ?
    N2 C8 C7 . . 132.7(6) ?
    N2 C8 C3 . . 106.5(6) ?
    C7 C8 C3 . . 120.8(6) ?
    C10 N3 C11 . . 108.6(6) ?
    C10 N3 H3A . . 125.8 ?
    C11 N3 H3A . . 125.7 ?
    C10 N4 C16 . . 108.4(6) ?
    C10 N4 H4A . . 125.9 ?
    C16 N4 H4A . . 125.7 ?
    F4 C9 F5 . . 107.8(10) ?
    F4 C9 F6 . . 107.4(9) ?
    F5 C9 F6 . . 105.6(10) ?
    F4 C9 C10 . . 112.6(9) ?
    F5 C9 C10 . . 110.9(8) ?
    F6 C9 C10 . . 112.3(8) ?
    N4 C10 N3 . . 110.6(7) ?
    N4 C10 C9 . . 124.1(8) ?
    N3 C10 C9 . . 125.2(8) ?
    N3 C11 C16 . . 105.9(6) ?
    N3 C11 C12 . . 132.9(9) ?
    C16 C11 C12 . . 121.2(9) ?
    C13 C12 C11 . . 116.1(10) ?
    C13 C12 H12 . . 121.9 ?
    C11 C12 H12 . . 121.9 ?
    C14 C13 C12 . . 122.8(10) ?
    C14 C13 H13 . . 118.6 ?
    C12 C13 H13 . . 118.6 ?
    C13 C14 C15 . . 123.0(11) ?
    C13 C14 H14 . . 118.5 ?
    C15 C14 H14 . . 118.5 ?
    C14 C15 C16 . . 114.7(10) ?
    C14 C15 H15 . . 122.6 ?
    C16 C15 H15 . . 122.6 ?
    C11 C16 N4 . . 106.5(7) ?
    C11 C16 C15 . . 122.1(8) ?
    N4 C16 C15 . . 131.4(8) ?
    Cl4 Hg2 Cl3 . . 119.35(10) ?
    Cl4 Hg2 Cl1 . . 120.36(8) ?
    Cl3 Hg2 Cl1 . . 102.26(8) ?
    Cl4 Hg2 Cl2 . . 105.49(10) ?
    Cl3 Hg2 Cl2 . . 105.13(11) ?
    Cl1 Hg2 Cl2 . . 102.10(8) ?
    H1C O1 H1B . . 109.5 ?
    H2B O2 H2D . . 109.5 ?
loop_
    _geom_torsion_atom_site_label_1
    _geom_torsion_atom_site_label_2
    _geom_torsion_atom_site_label_3
    _geom_torsion_atom_site_label_4
    _geom_torsion_site_symmetry_1
    _geom_torsion_site_symmetry_2
    _geom_torsion_site_symmetry_3
    _geom_torsion_site_symmetry_4
    _geom_torsion
    _geom_torsion_publ_flag
    C3 N1 C2 N2 . . . . 0.2(8) ?
    C3 N1 C2 C1 . . . . -178.8(6) ?
    C8 N2 C2 N1 . . . . -0.2(8) ?
    C8 N2 C2 C1 . . . . 178.9(6) ?
    F1 C1 C2 N1 . . . . -84.6(15) ?
    F2' C1 C2 N1 . . . . 75.3(19) ?
    F3' C1 C2 N1 . . . . -160(2) ?
    F3 C1 C2 N1 . . . . 153.8(14) ?
    F2 C1 C2 N1 . . . . 33.7(19) ?
    F1' C1 C2 N1 . . . . -41(3) ?
    F1 C1 C2 N2 . . . . 96.5(14) ?
    F2' C1 C2 N2 . . . . -103.6(17) ?
    F3' C1 C2 N2 . . . . 22(2) ?
    F3 C1 C2 N2 . . . . -25.1(14) ?
    F2 C1 C2 N2 . . . . -145.2(16) ?
    F1' C1 C2 N2 . . . . 140(2) ?
    C2 N1 C3 C4 . . . . -178.1(7) ?
    C2 N1 C3 C8 . . . . -0.1(7) ?
    N1 C3 C4 C5 . . . . 178.9(7) ?
    C8 C3 C4 C5 . . . . 1.3(10) ?
    C3 C4 C5 C6 . . . . -0.3(10) ?
    C4 C5 C6 C7 . . . . -0.2(11) ?
    C5 C6 C7 C8 . . . . -0.2(10) ?
    C2 N2 C8 C7 . . . . 180.0(7) ?
    C2 N2 C8 C3 . . . . 0.1(7) ?
    C6 C7 C8 N2 . . . . -178.8(7) ?
    C6 C7 C8 C3 . . . . 1.1(9) ?
    C4 C3 C8 N2 . . . . 178.2(6) ?
    N1 C3 C8 N2 . . . . 0.0(7) ?
    C4 C3 C8 C7 . . . . -1.7(10) ?
    N1 C3 C8 C7 . . . . -179.9(6) ?
    C16 N4 C10 N3 . . . . 0.3(8) ?
    C16 N4 C10 C9 . . . . -178.9(8) ?
    C11 N3 C10 N4 . . . . -0.9(9) ?
    C11 N3 C10 C9 . . . . 178.3(8) ?
    F4 C9 C10 N4 . . . . -150.4(9) ?
    F5 C9 C10 N4 . . . . 88.8(12) ?
    F6 C9 C10 N4 . . . . -29.0(13) ?
    F4 C9 C10 N3 . . . . 30.4(13) ?
    F5 C9 C10 N3 . . . . -90.4(12) ?
    F6 C9 C10 N3 . . . . 151.8(9) ?
    C10 N3 C11 C16 . . . . 1.1(8) ?
    C10 N3 C11 C12 . . . . -178.6(8) ?
    N3 C11 C12 C13 . . . . -178.5(8) ?
    C16 C11 C12 C13 . . . . 1.8(12) ?
    C11 C12 C13 C14 . . . . -1.4(15) ?
    C12 C13 C14 C15 . . . . 1.3(17) ?
    C13 C14 C15 C16 . . . . -1.4(15) ?
    N3 C11 C16 N4 . . . . -0.9(8) ?
    C12 C11 C16 N4 . . . . 178.8(7) ?
    N3 C11 C16 C15 . . . . 178.1(7) ?
    C12 C11 C16 C15 . . . . -2.2(12) ?
    C10 N4 C16 C11 . . . . 0.4(8) ?
    C10 N4 C16 C15 . . . . -178.5(8) ?
    C14 C15 C16 C11 . . . . 1.9(12) ?
    C14 C15 C16 N4 . . . . -179.5(8) ?
loop_
    _geom_hbond_atom_site_label_D
    _geom_hbond_atom_site_label_H
    _geom_hbond_atom_site_label_A
    _geom_hbond_site_symmetry_A
    _geom_hbond_distance_DH
    _geom_hbond_distance_HA
    _geom_hbond_distance_DA
    _geom_hbond_angle_DHA
    N1 H1A Cl2 2_666 0.86 2.23 3.081(6) 170.2
    N2 H2A O1 2_667 0.86 1.80 2.656(8) 174.0
    N3 H3A O2 . 0.86 1.76 2.608(9) 166.1
    N4 H4A Cl1 . 0.86 2.21 3.069(6) 175.2
    O1 H1C F3 1_545 0.85 2.25 2.994(18) 145.9
    O1 H1B Cl2 1_546 0.85 2.55 3.279(6) 144.3
    O2 H2B F5 2_656 0.85 2.41 3.224(13) 159.9
    O2 H2D Cl3 2_566 0.85 2.50 3.339(10) 171.8
data_global
_journal_date_recd_electronic     2012-04-20
_journal_date_accepted     2012-04-26
_journal_name_full     'Acta Crystallographica, Section E'
_journal_year     2012
_journal_volume     68
_journal_issue      6
_journal_page_first     m716
_journal_page_last     m716
_journal_paper_category     QM
_journal_paper_doi     10.1107/S1600536812018855
_journal_coeditor_code     XU5519
_publ_contact_author_name     'Ming-Liang Liu'
_publ_contact_author_address
;
Ordered Matter Science Research Center, Southeast University,
Nanjing 211189, People's Republic of China
;
_publ_contact_author_email     'jgsdxlml@163.com'
_publ_contact_author_fax     ?
_publ_contact_author_phone     ?
_publ_section_title
;
Bis(2-trifluoromethyl-1<i>H</i>-benzimidazol-3-ium) tetrachloridomercurate
dihydrate
;
loop_
    _publ_author_name
    _publ_author_footnote
    _publ_author_address
    'Liu, Ming-Liang' .
;
Ordered Matter Science Research Center,
Southeast University,
Nanjing 211189,
People's Republic of China
;
_iucr_refine_instructions_details
;
TITL q                           New: P-1
CELL  0.71073    9.2485   10.0290   14.7540    79.400    75.790    67.740
ZERR  2           0.0018    0.0020    0.0030     0.030     0.030     0.030
LATT 1
SFAC C  H  Cl F  Hg N  O
UNIT 32 32 8 12 2 8 4
L.S. 11
ACTA
BOND $H
FMAP 2
PLAN 0
DFIX 1.310 0.002 C1 F1 C1 F2 C1 F3 C1 F1' C1 F2' C1 F3'
FLAT F1 F2 F3 F1' F2' F3'
CONF
HTAB
HTAB N1    Cl2_$1
HTAB N2    O1_$2
HTAB N3    O2
HTAB N4    Cl1
HTAB O1    F3_$3
HTAB O1    Cl3_$4
HTAB O1    Cl2_$5
HTAB O2    F5_$6
HTAB O2    Cl3_$4
EQIV  $1  -x+1, -y+1, -z+1
EQIV  $2  -x+1, -y+1, -z+2
EQIV  $3  x, y-1, z
EQIV  $4  -x, -y+1, -z+1
EQIV  $5  x, y-1, z+1
EQIV  $6  -x+1, -y, -z+1
WGHT    0.037300    1.355000
FVAR       0.22138   0.59015
PART   1
F1    4    0.701749    0.720518    0.784011    21.00000    0.06596    0.13184 =
         0.05387    0.01631   -0.00628   -0.02031
F2    4    0.498632    0.676941    0.853759    21.00000    0.08544    0.18677 =
         0.12373    0.04699   -0.07056   -0.07604
F3    4    0.535380    0.857139    0.882117    21.00000    0.12989    0.06575 =
         0.09884   -0.00045   -0.05402    0.02884
PART   2
F1'   4    0.656115    0.652295    0.791089   -21.00000    0.11281    0.19567 =
         0.05544   -0.03448   -0.02963    0.01493
F3'   4    0.639085    0.841103    0.843314   -21.00000    0.14664    0.15554 =
         0.21156    0.13392   -0.13342   -0.10148
F2'   4    0.453737    0.751440    0.884115   -21.00000    0.04088    0.16896 =
         0.05586    0.00147   -0.00708   -0.00059
PART   0
N1    6    0.719710    0.490992    0.960865    11.00000    0.03964    0.05433 =
         0.05299   -0.00739   -0.01142   -0.02284
AFIX   3
H1A   2    0.696390    0.437102    0.931915    11.00000   -1.20000
AFIX   0
N2    6    0.740887    0.680658    0.998755    11.00000    0.03658    0.03242 =
         0.06120    0.00053   -0.00867   -0.01117
AFIX   3
H2A   2    0.732817    0.769178    0.997795    11.00000   -1.20000
AFIX   0
C1    1    0.607974    0.720988    0.866421    11.00000    0.05987    0.06859 =
         0.05686    0.00703   -0.01263   -0.02037
C2    1    0.689359    0.631252    0.940842    11.00000    0.03068    0.05009 =
         0.05038   -0.00224   -0.00170   -0.01630
C3    1    0.795639    0.445951    1.037047    11.00000    0.03075    0.03718 =
         0.04749   -0.00850   -0.00131   -0.01146
C4    1    0.855406    0.311029    1.083258    11.00000    0.04589    0.04797 =
         0.06703   -0.00687   -0.00524   -0.02415
AFIX  43
H4    2    0.847941    0.229440    1.066188    11.00000   -1.20000
AFIX   0
C5    1    0.927811    0.303497    1.157133    11.00000    0.05330    0.04657 =
         0.05378    0.00408   -0.00810   -0.01666
AFIX  43
H5    2    0.970126    0.214969    1.191332    11.00000   -1.20000
AFIX   0
C6    1    0.937106    0.428515    1.180061    11.00000    0.03652    0.06902 =
         0.05368   -0.00453   -0.00171   -0.02214
AFIX  43
H6    2    0.985968    0.420041    1.229969    11.00000   -1.20000
AFIX   0
C7    1    0.879313    0.561073    1.134028    11.00000    0.03925    0.05120 =
         0.04962   -0.01552   -0.00169   -0.01907
AFIX  43
H7    2    0.887053    0.642515    1.151131    11.00000   -1.20000
AFIX   0
C8    1    0.808269    0.569214    1.060370    11.00000    0.02776    0.03884 =
         0.04452   -0.00573    0.00157   -0.01436
F4    4    0.235327    0.112057    0.553762    11.00000    0.23829    0.07627 =
         0.15330    0.01122   -0.04960   -0.09237
F5    4    0.364834    0.157288    0.424764    11.00000    0.13034    0.18946 =
         0.21280   -0.14362    0.05581   -0.09038
F6    4    0.125127    0.262505    0.453812    11.00000    0.11866    0.10836 =
         0.18779   -0.03456   -0.07825   -0.04832
N3    6    0.349791    0.308012    0.595805    11.00000    0.04060    0.06280 =
         0.05944    0.01348   -0.01430   -0.01210
AFIX   3
H3A   2    0.387771    0.227052    0.628585    11.00000   -1.20000
AFIX   0
N4    6    0.232291    0.462846    0.492053    11.00000    0.05657    0.06533 =
         0.04376    0.00526   -0.01666   -0.03068
AFIX   3
H4A   2    0.182231    0.499296    0.446223    11.00000   -1.20000
AFIX   0
C9    1    0.249970    0.213567    0.490243    11.00000    0.07753    0.07419 =
         0.08522   -0.02241   -0.00476   -0.03503
C10   1    0.276840    0.327692    0.526257    11.00000    0.03732    0.05444 =
         0.05453    0.00275   -0.01035   -0.01369
C11   1    0.356062    0.438427    0.607581    11.00000    0.03766    0.07955 =
         0.03989    0.00162   -0.00635   -0.02721
C12   1    0.420542    0.478613    0.667974    11.00000    0.04744    0.13657 =
         0.05595   -0.01480    0.00013   -0.03793
AFIX  43
H12   2    0.475277    0.411866    0.711681    11.00000   -1.20000
AFIX   0
C13   1    0.399666    0.621787    0.660126    11.00000    0.07993    0.16274 =
         0.07422   -0.05499    0.01072   -0.06865
AFIX  43
H13   2    0.439639    0.653449    0.700769    11.00000   -1.20000
AFIX   0
C14   1    0.323604    0.719583    0.596028    11.00000    0.09952    0.11892 =
         0.10118   -0.03953    0.01879   -0.07836
AFIX  43
H14   2    0.315255    0.815506    0.593539    11.00000   -1.20000
AFIX   0
C15   1    0.258066    0.684223    0.534414    11.00000    0.06550    0.07854 =
         0.07513   -0.00805   -0.00295   -0.03673
AFIX  43
H15   2    0.203681    0.752536    0.491181    11.00000   -1.20000
AFIX   0
C16   1    0.279180    0.538010    0.541522    11.00000    0.04413    0.06740 =
         0.05420   -0.00679   -0.00380   -0.03215
HG2   5    0.115557    0.825049    0.243210    11.00000    0.06671    0.05869 =
         0.05325   -0.00235   -0.01580   -0.03158
CL1   3    0.068547    0.601580    0.323198    11.00000    0.08104    0.06330 =
         0.05352    0.01354   -0.02905   -0.04200
CL2   3    0.367289    0.725230    0.119539    11.00000    0.06452    0.07561 =
         0.06354   -0.01442    0.00021   -0.03736
CL3   3   -0.101487    0.935404    0.154833    11.00000    0.13308    0.07465 =
         0.15517    0.04196   -0.10280   -0.05068
CL4   3    0.174576    0.972007    0.326578    11.00000    0.15838    0.09160 =
         0.09056   -0.01200   -0.04263   -0.07459
O1    7    0.262000    0.051788    1.008439    11.00000    0.14179    0.04985 =
         0.11223    0.00609   -0.04825   -0.03306
AFIX   3
H1C   2    0.306680    0.005958    0.960109    11.00000   -1.50000
H1B   2    0.275100   -0.007182    1.057649    11.00000   -1.50000
AFIX   0
O2    7    0.445767    0.087210    0.718653    11.00000    0.12213    0.13482 =
         0.15247    0.07648   -0.03791    0.01778
AFIX   3
H2B   2    0.500237    0.008630    0.693943    11.00000   -1.50000
H2D   2    0.363017    0.078290    0.755843    11.00000   -1.50000
HKLF 4
REM  q                           New: P-1
REM R1 =  0.0529 for   4040 Fo > 4sig(Fo)  and  0.0809 for all   5564 data
REM    326 parameters refined using      9 restraints
END
WGHT      0.0370      1.3417
REM Highest difference peak  0.572,  deepest hole -1.277,  1-sigma level  0.144
Q1    1   0.8514  0.4947  0.7922  11.00000  0.05    0.57
Q2    1   0.3799  0.1642  0.7632  11.00000  0.05    0.56
Q3    1   0.1604  0.5838  0.2914  11.00000  0.05    0.56
Q4    1   0.2260  0.6036  0.2400  11.00000  0.05    0.56
Q5    1   1.0942  0.2814  1.1238  11.00000  0.05    0.51
Q6    1  -0.2641  1.0227  0.1668  11.00000  0.05    0.48
Q7    1   0.3008  0.5982  0.2013  11.00000  0.05    0.48
Q8    1   0.4205  0.0980  0.5024  11.00000  0.05    0.47
Q9    1   0.8409  0.7715  0.9549  11.00000  0.05    0.47
Q10   1   0.5553  0.2345  0.5671  11.00000  0.05    0.47
Q11   1   0.5963  0.6223  0.7966  11.00000  0.05    0.47
Q12   1  -0.1211  0.8000  0.2847  11.00000  0.05    0.46
Q13   1   0.2067  0.8877  0.2685  11.00000  0.05    0.45
Q14   1   0.1967  0.8984  0.1776  11.00000  0.05    0.45
Q15   1   0.3966  0.0111  0.8905  11.00000  0.05    0.45
Q16   1   0.0249  0.7946  0.2195  11.00000  0.05    0.45
Q17   1   0.2748  0.7642  0.2385  11.00000  0.05    0.45
Q18   1  -0.0982  0.6454  0.3524  11.00000  0.05    0.44
Q19   1   0.0514  0.9738  0.3557  11.00000  0.05    0.43
Q20   1   0.0598  0.0193  0.5941  11.00000  0.05    0.43
;
