# Supplementary material for: Bis(2-trifluoro­methyl-1H-benzimidazol-3-ium) tetra­chloridomercurate dihydrate
Source: Acta Crystallogr Sect E Struct Rep Online. 2012 May 2;68(Pt 6):m716. doi: 10.1107/S1600536812018855 (PMC3379063; doi:10.1107/S1600536812018855)
Supplement: Supplementary file 2 [file e-68-0m716-Isup2.hkl]

# 
# h,k,l, Fc-squared, Fo-squared, sigma(Fo-squared) and status flag 
# 
data_I
_shelx_title ' q                           New: P-1' 
_shelx_refln_list_code          4 
_shelx_F_calc_maximum      284.12 
_exptl_crystal_F_000       716.00 
_reflns_d_resolution_high  0.7700 
 
loop_ 
 _symmetry_equiv_pos_as_xyz 
 'x, y, z' 
 '-x, -y, -z' 
 
_cell_length_a     9.2485 
_cell_length_b    10.0290 
_cell_length_c    14.7540 
_cell_angle_alpha  79.400 
_cell_angle_beta   75.790 
_cell_angle_gamma  67.740 
 
_shelx_F_squared_multiplier     1.000 
 
loop_ 
 _refln_index_h 
 _refln_index_k 
 _refln_index_l 
 _refln_F_squared_calc 
 _refln_F_squared_meas 
 _refln_F_squared_sigma 
 _refln_observed_status 
   2   0   0     4032.10     4348.23     99.33 o 
   3   0   0     2071.34     2224.94     49.00 o 
   4   0   0    13035.79    13479.66    649.15 o 
   5   0   0     6816.19     6570.89    210.29 o 
   6   0   0     1091.24     1170.64     72.05 o 
   7   0   0       30.87       91.98     45.71 o 
   8   0   0      747.39      961.59    105.84 o 
   9   0   0      175.06      143.85     53.60 o 
  10   0   0       29.23        3.86     34.60 o 
 -10   1   0       14.97       20.62     37.38 o 
  -9   1   0       40.27       95.54     42.80 o 
  -8   1   0      605.00      674.55     73.57 o 
  -7   1   0     1306.78     1085.78     76.58 o 
  -6   1   0      720.03      663.52     38.98 o 
  -5   1   0       19.54       40.57     17.09 o 
  -4   1   0     3628.79     3437.88    150.21 o 
  -3   1   0    26315.10    23144.45   1074.37 o 
  -2   1   0    12684.45     9417.04   1117.74 o 
  -1   1   0      158.44      176.46      9.24 o 
   2   1   0    27663.40    24521.19    263.40 o 
   3   1   0     2418.32     2469.96     34.78 o 
   4   1   0     1025.23     1045.17     52.36 o 
   5   1   0     3224.07     2935.91    130.22 o 
   6   1   0     1269.14     1223.92     48.40 o 
   7   1   0      425.61      345.03     47.37 o 
   8   1   0        4.82      129.38     43.26 o 
   9   1   0      409.91      507.02     82.61 o 
  10   1   0      121.59      105.00     53.46 o 
  11   1   0       32.50       73.10     47.06 o 
 -10   2   0       45.29       71.42     65.29 o 
  -9   2   0       96.06       68.36     41.17 o 
  -8   2   0      119.87      240.13    149.56 o 
  -7   2   0      250.81      364.37     50.10 o 
  -6   2   0     1469.39     1477.03     91.92 o 
  -5   2   0     4716.67     4616.95    178.44 o 
  -4   2   0     2294.87     2231.02     80.15 o 
  -3   2   0      580.87      670.05     30.98 o 
  -2   2   0     8151.01     9120.63    344.43 o 
  -1   2   0     1750.83     1774.55     42.12 o 
   0   2   0     6034.32     5870.53    180.54 o 
   1   2   0     1281.84     1428.55     62.27 o 
   2   2   0     4802.04     4769.57    192.08 o 
   3   2   0      442.74      478.56     13.88 o 
   4   2   0     7149.24     7246.27    310.52 o 
   5   2   0       55.72       71.56     25.91 o 
   6   2   0     3430.32     3467.08    346.47 o 
   7   2   0     1443.11     1544.38    195.37 o 
   8   2   0     1869.33     2074.97    180.85 o 
   9   2   0       40.71      122.97     44.80 o 
  10   2   0      238.77      312.92     70.48 o 
  11   2   0      121.03       93.58     60.68 o 
  -9   3   0       82.76      229.35     78.76 o 
  -8   3   0      278.41      253.78     34.64 o 
  -7   3   0      164.13      186.74     50.25 o 
  -6   3   0       23.58       71.10     21.78 o 
  -5   3   0      420.40      387.72     35.00 o 
  -4   3   0     1556.43     1679.98     94.24 o 
  -3   3   0     4850.68     5608.46    248.43 o 
  -2   3   0      651.25      790.93     60.54 o 
  -1   3   0     1043.30     1070.16     26.40 o 
   0   3   0     4416.28     5201.89    163.64 o 
   1   3   0    14253.69    12910.15    345.86 o 
   2   3   0       52.43      102.69      6.78 o 
   3   3   0     1881.28     1939.96     38.22 o 
   4   3   0     7840.64     8387.83    202.47 o 
   5   3   0     6688.96     7152.23    366.90 o 
   6   3   0     1744.42     2011.02    248.93 o 
   7   3   0      117.34      104.62     59.07 o 
   8   3   0      366.72      572.84     94.98 o 
   9   3   0     1589.41     1654.40    171.10 o 
  10   3   0      347.53      373.73     78.97 o 
  11   3   0        4.98      -10.55     45.92 o 
  -8   4   0       16.19       57.34     38.56 o 
  -7   4   0      301.82      332.38     39.50 o 
  -6   4   0      568.53      432.11     42.26 o 
  -5   4   0      129.37      146.63     27.52 o 
  -4   4   0     1259.44     1267.95    141.30 o 
  -3   4   0     3597.67     3470.88    127.63 o 
  -2   4   0     2851.66     2471.71     88.18 o 
  -1   4   0     1697.69     1844.45     52.07 o 
   0   4   0      175.56      168.69     22.83 o 
   1   4   0    12219.48    11069.09    476.39 o 
   2   4   0    25214.20    23313.40    764.01 o 
   3   4   0     5187.35     5441.53    144.04 o 
   4   4   0     1546.50     1653.00     59.40 o 
   5   4   0     1297.22     1325.63     29.10 o 
   6   4   0     8024.64     8332.44    490.57 o 
   7   4   0     2675.31     2873.03    246.18 o 
   8   4   0      138.36      231.57     50.59 o 
   9   4   0       57.60      114.60    128.75 o 
  10   4   0      317.28      445.63     85.11 o 
  11   4   0       87.49       81.80     56.42 o 
  -8   5   0        2.46      -48.15     50.19 o 
  -7   5   0      127.86      111.43     59.78 o 
  -6   5   0      303.83      331.31     40.89 o 
  -5   5   0      715.87      650.61    190.58 o 
  -4   5   0      456.68      658.04    123.12 o 
  -3   5   0       83.24      115.05     18.02 o 
  -2   5   0     6454.82     6847.37    346.84 o 
  -1   5   0     8684.29     9019.66    319.85 o 
   0   5   0      977.46      920.53     29.68 o 
   1   5   0     1815.94     1818.05    166.16 o 
   2   5   0     4453.07     4668.52    141.37 o 
   3   5   0    14329.55    14424.78    494.73 o 
   4   5   0     5539.99     5872.14    177.89 o 
   5   5   0      544.61      525.88     58.90 o 
   6   5   0     1637.87     1645.37    153.85 o 
   7   5   0     2661.54     2863.28    197.38 o 
   8   5   0      576.61      785.14     90.35 o 
   9   5   0      267.64      271.73     66.72 o 
  10   5   0       70.25      234.14     67.80 o 
  11   5   0      197.02      132.82     64.61 o 
  -7   6   0      126.45       57.34     42.85 o 
  -6   6   0        1.27       33.79     33.26 o 
  -5   6   0      355.08      359.02     38.66 o 
  -4   6   0      263.03      293.71     50.14 o 
  -3   6   0     1093.02     1256.84    122.09 o 
  -2   6   0      560.92      503.91     30.12 o 
  -1   6   0      335.80      354.69     22.24 o 
   0   6   0     2529.59     2690.30     89.75 o 
   1   6   0     2841.81     2849.08    173.44 o 
   2   6   0      655.98      709.76     50.52 o 
   3   6   0      351.97      343.45     23.86 o 
   4   6   0     4143.46     4592.07    162.45 o 
   5   6   0     3859.45     3846.58    137.74 o 
   6   6   0      360.44      319.87     19.11 o 
   7   6   0      489.16      499.36     61.73 o 
   8   6   0     1075.10     1144.10    121.81 o 
   9   6   0      572.67      488.46     82.07 o 
  10   6   0      313.68      413.61    124.06 o 
  11   6   0        0.32      -49.06     59.25 o 
  -6   7   0      145.86      107.81     45.44 o 
  -5   7   0      120.48       72.48     39.45 o 
  -4   7   0       82.70      106.64     36.56 o 
  -3   7   0      594.88      601.84     45.35 o 
  -2   7   0     1490.24     1469.97     68.80 o 
  -1   7   0      585.93      537.92     32.27 o 
   0   7   0      583.66      672.84     33.20 o 
   1   7   0     1786.28     1972.45    122.63 o 
   2   7   0     5904.88     6171.29    232.95 o 
   3   7   0     1276.63     1234.47     57.47 o 
   4   7   0     1099.85     1215.39     57.59 o 
   5   7   0      876.56      840.63     41.40 o 
   6   7   0     2446.47     2425.77    102.80 o 
   7   7   0     2117.45     2156.16    170.30 o 
   8   7   0        7.90       32.85     88.25 o 
   9   7   0       43.25       16.98     38.87 o 
  10   7   0      284.53      394.29     92.64 o 
  11   7   0      424.48      591.79    119.67 o 
  -5   8   0       95.38      113.03     51.12 o 
  -4   8   0       53.24      -14.64     33.73 o 
  -3   8   0        1.04      -31.40     31.40 o 
  -2   8   0      260.10      339.11     52.29 o 
  -1   8   0     2466.65     2490.49    111.70 o 
   0   8   0     2259.62     2021.56     88.58 o 
   1   8   0       31.22       32.36     19.90 o 
   2   8   0     1480.04     1436.86     69.76 o 
   3   8   0     4068.89     4047.91    292.57 o 
   4   8   0     2979.60     3020.93    179.45 o 
   5   8   0      927.16      926.44     57.42 o 
   6   8   0       11.80       19.90     15.81 o 
   7   8   0      845.42      752.93     81.89 o 
   8   8   0     1654.26     1821.43    173.71 o 
   9   8   0      313.09      360.32     75.65 o 
  10   8   0        0.01       11.53     86.72 o 
  11   8   0       13.94      -66.25     66.25 o 
  -4   9   0      234.56      280.88     62.70 o 
  -3   9   0      172.24      123.14     45.21 o 
  -2   9   0       13.29        7.06     70.29 o 
  -1   9   0      146.46      188.12     48.66 o 
   0   9   0     1040.16      969.31     85.39 o 
   1   9   0      996.52     1116.30     93.05 o 
   2   9   0     1167.22     1284.25     73.52 o 
   3   9   0      116.39      191.92     25.37 o 
   4   9   0     1628.23     1680.59     96.10 o 
   5   9   0     1667.15     1632.39    154.05 o 
   6   9   0      863.34      962.92     92.66 o 
   7   9   0      102.52      166.52    116.41 o 
   8   9   0      160.18      247.54     83.05 o 
   9   9   0      320.45      256.07     65.60 o 
  10   9   0      336.10      422.68    198.23 o 
  -3  10   0       81.93       82.98     47.38 o 
  -2  10   0      173.56      243.80     62.01 o 
  -1  10   0      256.58      252.34     55.72 o 
   0  10   0        0.00      -36.60     47.64 o 
   1  10   0      307.68      271.62     86.11 o 
   2  10   0      278.25      362.00     62.42 o 
   3  10   0      266.02      251.38     31.55 o 
   4  10   0       79.83      197.95     34.11 o 
   5  10   0      122.37      212.92     69.23 o 
   6  10   0      408.21      391.97     44.17 o 
   7  10   0      700.03      747.32    113.24 o 
   8  10   0       66.42       77.62     49.67 o 
   9  10   0      204.99      277.43     70.14 o 
  -2  11   0        9.99      -41.01     59.17 o 
  -1  11   0       50.11       70.63     44.46 o 
   0  11   0      125.20       94.23     42.26 o 
   1  11   0       59.52       22.16     32.37 o 
   2  11   0        2.57       38.20     32.10 o 
   3  11   0      162.43      186.30     30.63 o 
   4  11   0      653.14      685.44     91.99 o 
   5  11   0      136.65      151.26     39.84 o 
   6  11   0       44.66       -5.97     24.60 o 
   7  11   0      233.02      205.56    110.18 o 
   8  11   0      508.90      484.48     97.33 o 
   9  11   0      222.89      215.94     74.58 o 
   1  12   0      231.97      229.75     92.64 o 
   2  12   0       98.60      104.58     44.42 o 
   3  12   0        2.41       -0.01     32.45 o 
   4  12   0      218.00      315.72     52.85 o 
   5  12   0      602.60      562.55    112.33 o 
   6  12   0      248.76      260.04     57.60 o 
   7  12   0       21.30      190.14     91.41 o 
  -7 -12   1      469.66      377.28    108.96 o 
  -6 -12   1      198.68      306.88     75.09 o 
  -5 -12   1        9.72      -25.75     26.76 o 
  -4 -12   1      361.82      416.69     62.07 o 
  -3 -12   1      319.08      416.23     68.55 o 
  -2 -12   1      167.33      143.25     73.46 o 
  -1 -12   1       27.07       -7.68     39.15 o 
  -8 -11   1        1.74       34.77     42.32 o 
  -7 -11   1      425.09      450.82     71.61 o 
  -6 -11   1      483.51      475.44    112.73 o 
  -5 -11   1      545.39      573.14     81.19 o 
  -4 -11   1      214.62      239.73     40.33 o 
  -3 -11   1      115.53      129.33     42.03 o 
  -2 -11   1      412.45      490.12     98.25 o 
  -1 -11   1      407.44      303.35     55.59 o 
   0 -11   1       61.89       24.28     40.09 o 
   1 -11   1       23.66      132.23     51.50 o 
  -9 -10   1      103.25       96.61    106.82 o 
  -8 -10   1      597.85      712.41    142.32 o 
  -7 -10   1      147.34      137.09     42.96 o 
  -6 -10   1      218.15      275.59     42.21 o 
  -5 -10   1      592.07      611.46     52.33 o 
  -4 -10   1      561.23      449.91     69.30 o 
  -3 -10   1       68.67      138.40     31.05 o 
  -2 -10   1      161.45      284.04     32.98 o 
  -1 -10   1      365.82      348.08     55.91 o 
   0 -10   1      372.60      449.09     69.78 o 
   1 -10   1      184.61      235.50     52.06 o 
   2 -10   1        3.92        5.92     65.40 o 
   3 -10   1       42.16       42.61     40.11 o 
 -10  -9   1        4.97       64.66     49.17 o 
  -9  -9   1       40.14       54.87     57.95 o 
  -8  -9   1      141.17      141.61    109.47 o 
  -7  -9   1      519.67      486.03     63.81 o 
  -6  -9   1      348.59      327.80     39.70 o 
  -5  -9   1        7.53       37.07     21.43 o 
  -4  -9   1      990.81      953.79     67.60 o 
  -3  -9   1     2220.09     2320.48    134.78 o 
  -2  -9   1      331.17      367.14     43.61 o 
  -1  -9   1      129.02      131.67     33.30 o 
   0  -9   1       73.28       75.74     34.04 o 
   1  -9   1      974.96      987.32     95.31 o 
   2  -9   1      383.24      378.63     57.93 o 
   3  -9   1       53.45       91.41     41.88 o 
   4  -9   1        0.22       -1.17     95.90 o 
 -10  -8   1      511.08      482.93    114.00 o 
  -9  -8   1      139.95      101.17     49.25 o 
  -8  -8   1       27.93      -28.88     76.21 o 
  -7  -8   1      613.93      615.56     80.11 o 
  -6  -8   1     1811.28     1790.43    167.21 o 
  -5  -8   1      890.34      888.53     53.17 o 
  -4  -8   1     1671.15     1636.12     82.62 o 
  -3  -8   1      523.68      451.11     35.64 o 
  -2  -8   1     1468.63     1369.40    113.78 o 
  -1  -8   1     3673.57     3779.91    161.96 o 
   0  -8   1     1662.54     1722.72     77.36 o 
   1  -8   1      325.77      383.72     53.26 o 
   2  -8   1      373.67      396.91     58.66 o 
   3  -8   1      403.76      357.84     58.33 o 
   4  -8   1      100.71       36.48     34.70 o 
   5  -8   1        6.10       28.61     37.45 o 
 -11  -7   1       44.72      126.80     93.96 o 
 -10  -7   1       82.75     1394.23    877.29 o 
  -9  -7   1     1002.35      932.84    121.62 o 
  -8  -7   1     1091.13     1044.77    137.57 o 
  -7  -7   1     1489.04     1449.96    184.46 o 
  -6  -7   1       40.75       25.97     13.50 o 
  -5  -7   1     2267.66     2239.83    187.41 o 
  -4  -7   1     4535.72     4500.18    191.89 o 
  -3  -7   1     5471.40     5507.57    355.03 o 
  -2  -7   1      221.55      330.35     64.25 o 
  -1  -7   1     1428.89     1482.04     60.61 o 
   0  -7   1     2309.33     2423.89     86.94 o 
   1  -7   1     1693.42     1732.49     92.38 o 
   2  -7   1       13.58      115.40     26.96 o 
   3  -7   1        6.03      -29.46     29.46 o 
   4  -7   1      431.33      336.58     78.97 o 
   5  -7   1      380.31      521.64    230.06 o 
   6  -7   1       12.85      -30.71     33.73 o 
 -11  -6   1      221.63      117.29     64.09 o 
 -10  -6   1      178.96      288.52     77.28 o 
  -9  -6   1        1.04       23.94     35.57 o 
  -8  -6   1      150.02      210.19     49.22 o 
  -7  -6   1     1436.06     1500.94    125.62 o 
  -6  -6   1     3482.58     3503.50    219.87 o 
  -5  -6   1      188.67      193.25     30.53 o 
  -4  -6   1     1065.38     1080.06     50.13 o 
  -3  -6   1     5702.17     5462.79    193.91 o 
  -2  -6   1     4968.78     5212.84    182.05 o 
  -1  -6   1       95.58      127.15     18.56 o 
   0  -6   1     1478.44     1432.11     48.42 o 
   1  -6   1     2383.98     2350.40     74.82 o 
   2  -6   1     2610.99     2559.92    111.00 o 
   3  -6   1      262.10      320.13     27.28 o 
   4  -6   1      112.69       93.55     34.79 o 
   5  -6   1      113.89      142.62     61.52 o 
   6  -6   1      496.25      466.22    137.63 o 
   7  -6   1      112.76      106.35     54.17 o 
 -11  -5   1        3.17      -64.98     64.98 o 
 -10  -5   1      532.03      632.63    113.36 o 
  -9  -5   1      842.49      904.53    116.75 o 
  -8  -5   1       45.03      120.91    150.99 o 
  -7  -5   1       44.85       98.45     40.35 o 
  -6  -5   1     2219.31     2328.18    212.61 o 
  -5  -5   1     3527.40     3260.57    176.46 o 
  -4  -5   1       66.22       79.81     17.13 o 
  -3  -5   1     1285.38     1402.67     47.44 o 
  -2  -5   1     4499.71     4561.99    136.69 o 
  -1  -5   1    10718.58     9390.68   1033.74 o 
   0  -5   1      415.67      431.33     17.97 o 
   1  -5   1       17.98       72.09     14.40 o 
   2  -5   1     2419.39     2799.80    255.93 o 
   3  -5   1     3191.27     3257.03    243.19 o 
   4  -5   1      643.34      701.71     83.01 o 
   5  -5   1      196.09      158.78     25.12 o 
   6  -5   1       65.41      107.55     32.60 o 
   7  -5   1      131.62       79.04     39.40 o 
   8  -5   1       80.74       24.28     65.91 o 
 -11  -4   1        1.92        0.69     66.52 o 
 -10  -4   1        1.27       62.01     72.74 o 
  -9  -4   1      423.04      530.82    215.06 o 
  -8  -4   1     1952.68     1810.55    188.74 o 
  -7  -4   1      920.55     1102.11    100.70 o 
  -6  -4   1       84.70      173.16     32.87 o 
  -5  -4   1     7106.39     7286.06    391.17 o 
  -4  -4   1    10051.15    10339.13    290.93 o 
  -3  -4   1     2419.75     2427.67     66.31 o 
  -2  -4   1      524.47      565.79     34.53 o 
  -1  -4   1     1384.97     1437.73     51.17 o 
   0  -4   1     8180.04     8334.38    224.10 o 
   1  -4   1     7257.17     7748.25    217.27 o 
   2  -4   1     1928.71     2105.52    243.64 o 
   3  -4   1      134.55      140.99     22.70 o 
   4  -4   1     1327.53     1635.20    167.13 o 
   5  -4   1      542.91      488.76     55.86 o 
   6  -4   1      418.08      384.49     41.31 o 
   7  -4   1        1.56       16.91     26.63 o 
   8  -4   1       55.07      -33.46     42.85 o 
 -11  -3   1      199.95      135.38     66.12 o 
 -10  -3   1      185.30      103.87     54.84 o 
  -9  -3   1       59.26       97.44     53.66 o 
  -8  -3   1     1146.71     1324.03    129.06 o 
  -7  -3   1     2244.23     2665.40    357.49 o 
  -6  -3   1     4955.24     5341.20    305.12 o 
  -5  -3   1     3444.47     3267.48    160.37 o 
  -4  -3   1     2214.04     2102.51    112.67 o 
  -3  -3   1    10474.37    10508.93    253.61 o 
  -2  -3   1    24289.91    22933.77    673.43 o 
  -1  -3   1    17819.29    17807.11    616.36 o 
   0  -3   1      876.39      974.15     30.02 o 
   1  -3   1     3758.97     4106.31    138.34 o 
   2  -3   1     8408.13     9293.93    272.55 o 
   3  -3   1    10655.61    10567.88    735.25 o 
   4  -3   1      389.87      419.19     52.68 o 
   5  -3   1      388.66      415.33     41.14 o 
   6  -3   1     1386.76     1375.48    131.49 o 
   7  -3   1      566.27      551.36     50.99 o 
   8  -3   1        7.27       34.07     22.21 o 
   9  -3   1       20.28      -36.93     53.66 o 
 -11  -2   1       10.83      -27.95     56.98 o 
 -10  -2   1      160.98      123.39     71.42 o 
  -9  -2   1      556.45      585.32     91.37 o 
  -8  -2   1      259.90      364.21    145.08 o 
  -7  -2   1      226.17      329.28     59.68 o 
  -6  -2   1     1857.84     2138.94    137.32 o 
  -5  -2   1     6725.94     6789.56    461.14 o 
  -4  -2   1     4223.63     4219.02    170.66 o 
  -3  -2   1      264.27      337.86     18.60 o 
  -2  -2   1     6278.19     6572.30    125.12 o 
  -1  -2   1    12092.77    11739.91    297.93 o 
   0  -2   1    17916.99    17043.17    308.96 o 
   1  -2   1       75.64      136.19      9.21 o 
   2  -2   1      177.02      179.35     11.11 o 
   3  -2   1    16041.72    16182.56    794.94 o 
   4  -2   1     5200.56     5252.87    229.03 o 
   5  -2   1       81.31      106.23     24.56 o 
   6  -2   1       42.08       67.56     21.12 o 
   7  -2   1      955.00     1021.47    101.09 o 
   8  -2   1      608.99      566.46     67.54 o 
   9  -2   1       34.45       46.78     58.66 o 
  10  -2   1        1.88       28.77     57.34 o 
 -11  -1   1        5.79        8.73     39.75 o 
 -10  -1   1       14.10       52.08     42.02 o 
  -9  -1   1       84.48      131.36     51.00 o 
  -8  -1   1     1093.20     1337.19    124.13 o 
  -7  -1   1      687.63      743.95    103.76 o 
  -6  -1   1       32.08       22.26     20.83 o 
  -5  -1   1       44.96       50.21      7.31 o 
  -4  -1   1     5775.18     6277.65    268.75 o 
  -3  -1   1    18293.84    15185.35    507.89 o 
  -2  -1   1     2828.29     2653.10     52.51 o 
  -1  -1   1     1214.75     1356.11     32.54 o 
   1  -1   1    41143.12    30230.87    676.79 o 
   2  -1   1     2155.29     2134.82     58.55 o 
   3  -1   1      362.77      381.33     38.00 o 
   4  -1   1    10449.99     9128.22   1026.30 o 
   5  -1   1     6081.97     5511.23    279.86 o 
   6  -1   1      455.97      426.10     30.01 o 
   7  -1   1       83.70      101.40     30.06 o 
   8  -1   1      136.45      130.35     42.17 o 
   9  -1   1      486.68      511.18    105.59 o 
  10  -1   1      124.40      145.78     80.39 o 
 -10   0   1      131.79       97.54     44.59 o 
  -9   0   1       23.99       29.64     34.08 o 
  -8   0   1      136.93      310.32     59.17 o 
  -7   0   1     1194.50     1043.53     89.62 o 
  -6   0   1     1280.28     1199.98     44.69 o 
  -5   0   1     2770.22     2655.98     79.95 o 
  -4   0   1      700.60      673.69     36.57 o 
  -3   0   1     3589.63     3152.78    164.89 o 
  -2   0   1    18957.11    18255.74    327.03 o 
  -1   0   1    12386.37    11200.96    288.33 o 
   2   0   1     8728.02     7538.91    573.06 o 
   3   0   1     7555.95     7316.98    329.21 o 
   4   0   1     1635.49     1623.97     51.60 o 
   5   0   1     1417.03     1359.14     50.24 o 
   6   0   1     2135.94     2162.04     84.49 o 
   7   0   1     1390.75     1343.37     61.09 o 
   8   0   1      133.01      175.31     40.20 o 
   9   0   1       30.81       94.47     49.48 o 
  10   0   1       24.81      -13.18     35.42 o 
  11   0   1       96.48      138.45     67.54 o 
 -10   1   1       40.53      -21.65     41.89 o 
  -9   1   1      147.98       98.71     43.39 o 
  -8   1   1      606.75      600.42    139.97 o 
  -7   1   1       54.45       36.07     18.31 o 
  -6   1   1     2063.02     1943.33     82.30 o 
  -5   1   1     3261.05     3282.00    122.02 o 
  -4   1   1     7665.61     7701.27    254.30 o 
  -3   1   1      808.78      979.32     65.80 o 
  -2   1   1     6664.51     7037.30    216.24 o 
  -1   1   1    21501.91    15988.80    378.78 o 
   2   1   1      394.95      371.90     14.70 o 
   3   1   1     2760.82     2593.57    132.83 o 
   4   1   1     8676.77     8416.24    228.88 o 
   5   1   1     3335.54     3219.23    110.27 o 
   6   1   1      100.90      177.63     12.26 o 
   7   1   1      419.03      436.09     87.43 o 
   8   1   1     1154.24     1229.08    109.65 o 
   9   1   1      674.99      741.72     95.70 o 
  10   1   1       35.54       63.97     40.42 o 
  11   1   1       10.40       48.37     45.96 o 
 -10   2   1        4.40      -50.19     67.74 o 
  -9   2   1       96.27       34.98     40.54 o 
  -8   2   1      153.92      198.25    131.81 o 
  -7   2   1     1137.37     1351.57    115.42 o 
  -6   2   1      128.52      109.16     36.73 o 
  -5   2   1      957.82      996.59     53.92 o 
  -4   2   1     3734.95     4104.84    146.41 o 
  -3   2   1    11143.31    11505.31    377.34 o 
  -2   2   1     2354.92     2349.02     59.96 o 
  -1   2   1      414.68      483.16     61.42 o 
   0   2   1    18041.95    16767.97    414.05 o 
   1   2   1    41299.64    32642.67    628.95 o 
   2   2   1      221.37      267.90      7.37 o 
   3   2   1        5.28      128.71     34.59 o 
   4   2   1     1333.11     1283.05     58.53 o 
   5   2   1    10933.19     9976.07    477.92 o 
   6   2   1     3385.64     3229.27    203.52 o 
   7   2   1      156.82      175.08     33.28 o 
   8   2   1      198.43      189.09     42.44 o 
   9   2   1      581.70      734.24    106.48 o 
  10   2   1      586.59      664.81    103.10 o 
  11   2   1       46.30       31.39     39.17 o 
  -9   3   1       16.49       19.89     40.34 o 
  -8   3   1       20.98      110.12    162.01 o 
  -7   3   1      461.83      443.98     39.79 o 
  -6   3   1      619.62      663.60     51.19 o 
  -5   3   1      219.52      240.66     45.52 o 
  -4   3   1       11.66       22.43     13.57 o 
  -3   3   1     1751.67     2177.76     78.41 o 
  -2   3   1     5670.32     6706.65    666.10 o 
  -1   3   1      766.56      760.64     51.32 o 
   0   3   1     4202.68     4659.96     98.11 o 
   1   3   1     1734.97     1781.54     35.12 o 
   2   3   1     6526.45     6789.43    148.59 o 
   3   3   1     2845.82     2921.82    105.11 o 
   4   3   1     1170.69     1097.16     54.37 o 
   5   3   1     1061.16     1067.05     24.47 o 
   6   3   1     5176.02     5613.07    317.62 o 
   7   3   1     3176.31     3235.08    217.24 o 
   8   3   1      701.38      711.42    135.59 o 
   9   3   1       23.81       23.96     34.56 o 
  10   3   1      284.66      311.37     87.23 o 
  11   3   1       84.38      110.79     60.80 o 
  -8   4   1       47.54       32.06     35.09 o 
  -7   4   1       79.23       89.29     40.81 o 
  -6   4   1      290.76      330.20     69.72 o 
  -5   4   1     1738.40     1989.35    116.70 o 
  -4   4   1      936.20     1154.90     90.29 o 
  -3   4   1       99.24      155.70     16.07 o 
  -2   4   1     1153.17     1018.51     43.31 o 
  -1   4   1     4120.11     4407.33    206.29 o 
   0   4   1     6189.91     6208.22    157.06 o 
   1   4   1    12954.85    13437.11    380.62 o 
   2   4   1      298.17      353.62     21.36 o 
   3   4   1    20484.91    20301.13    655.24 o 
   4   4   1    11402.78    11383.64    344.77 o 
   5   4   1     6072.65     6519.02    172.41 o 
   6   4   1       28.34       65.03     23.82 o 
   7   4   1     1021.02     1042.46     98.98 o 
   8   4   1     1230.91     1181.03    146.81 o 
   9   4   1     1312.56     1560.11    164.91 o 
  10   4   1      113.13       95.86     53.05 o 
  11   4   1      125.78      157.39    132.32 o 
  -8   5   1       55.27       10.41     53.87 o 
  -7   5   1      148.20       79.74     33.87 o 
  -6   5   1       66.67       59.91     26.10 o 
  -5   5   1       96.89      109.49     24.59 o 
  -4   5   1      999.84     1124.53    139.87 o 
  -3   5   1     2444.36     2231.40    160.63 o 
  -2   5   1     3605.99     3638.23    388.60 o 
  -1   5   1        0.01       -0.25      7.61 o 
   0   5   1     1600.60     1640.52     50.73 o 
   1   5   1    14202.98    14807.31    489.93 o 
   2   5   1    19008.98    18534.36    639.89 o 
   3   5   1     1615.57     1771.05     82.90 o 
   4   5   1      406.55      452.12     45.84 o 
   5   5   1     5098.89     5299.38    167.69 o 
   6   5   1     7031.26     6895.06    210.79 o 
   7   5   1      252.06      330.20     47.56 o 
   8   5   1      166.23      212.51     47.31 o 
   9   5   1       92.40      126.90     52.85 o 
  10   5   1      307.40      347.67     75.12 o 
  11   5   1       59.09       17.46     43.63 o 
  -7   6   1       13.91       -2.95     31.19 o 
  -6   6   1      287.21      283.38     56.62 o 
  -5   6   1      580.34      514.41     54.39 o 
  -4   6   1        1.62        4.99     35.81 o 
  -3   6   1      363.41      366.19    100.29 o 
  -2   6   1     3499.32     3812.60    293.93 o 
  -1   6   1     8287.88     8016.73    420.40 o 
   0   6   1     1128.20     1165.64     44.39 o 
   1   6   1     1349.51     1366.36     48.79 o 
   2   6   1     5855.42     5787.55    193.39 o 
   3   6   1    10066.22    11043.23    404.41 o 
   4   6   1      709.62      826.18     59.45 o 
   5   6   1        3.02      -10.92     10.92 o 
   6   6   1     1118.48     1069.37     57.48 o 
   7   6   1     2641.19     2675.24    190.05 o 
   8   6   1      745.47      824.80     94.26 o 
   9   6   1        4.91       49.47     39.37 o 
  10   6   1      266.14      397.15     82.85 o 
  11   6   1      430.84      471.32    143.14 o 
  -6   7   1       28.93       26.81     39.17 o 
  -5   7   1       76.59      161.89     41.99 o 
  -4   7   1      594.15      742.72    158.32 o 
  -3   7   1      339.78      437.93     66.43 o 
  -2   7   1        9.22       58.45     32.15 o 
  -1   7   1     1467.18     1547.22    102.60 o 
   0   7   1     2710.76     2484.84    200.70 o 
   1   7   1      424.83      398.00     25.85 o 
   2   7   1       24.46       30.25     13.14 o 
   3   7   1     4048.60     4561.33    201.15 o 
   4   7   1     4073.20     4498.14    171.69 o 
   5   7   1      530.18      487.66     42.89 o 
   6   7   1        5.46       25.21     18.59 o 
   7   7   1     1629.66     1760.69    142.02 o 
   8   7   1     1286.81     1364.10    129.87 o 
   9   7   1      533.36      584.21     92.14 o 
  10   7   1      302.21      425.17     86.13 o 
  11   7   1       27.43       43.51     50.90 o 
  -5   8   1        0.41      -17.36     33.35 o 
  -4   8   1      147.84      167.94     78.97 o 
  -3   8   1      137.18      186.56     48.08 o 
  -2   8   1      208.04      135.23     24.35 o 
  -1   8   1        5.29      -20.12     21.16 o 
   0   8   1      460.25      536.84     49.36 o 
   1   8   1      413.10      453.35     45.51 o 
   2   8   1      856.86      867.49     58.36 o 
   3   8   1      839.92      843.52     74.93 o 
   4   8   1      659.01      677.39     44.60 o 
   5   8   1     2625.97     2567.81    139.83 o 
   6   8   1     1476.67     1362.66     77.22 o 
   7   8   1      945.21      960.03     94.01 o 
   8   8   1       43.21       47.52     36.82 o 
   9   8   1      373.70      219.80     58.01 o 
  10   8   1      304.04      272.19     75.17 o 
  11   8   1      328.96      413.30    108.82 o 
  -4   9   1       10.36       -1.77     33.67 o 
  -3   9   1      129.51      164.32     49.96 o 
  -2   9   1      331.54      369.77     63.44 o 
  -1   9   1      557.61      519.31     41.97 o 
   0   9   1      460.43      511.29     83.96 o 
   1   9   1      511.78      528.79     41.58 o 
   2   9   1     1343.85     1367.05     78.62 o 
   3   9   1     1146.41     1129.88    112.37 o 
   4   9   1     1030.90     1222.18     89.27 o 
   5   9   1      238.27      185.34     27.98 o 
   6   9   1       38.59      100.72     34.37 o 
   7   9   1     1464.84     1331.59    130.98 o 
   8   9   1     1385.86     1532.01    170.38 o 
   9   9   1       14.95       19.19     35.10 o 
  10   9   1       18.26      -29.96     46.47 o 
  -3  10   1       44.12      -66.31     66.31 o 
  -2  10   1        0.86       14.47     45.71 o 
  -1  10   1      151.49      198.83     48.47 o 
   0  10   1      746.08      685.39    110.80 o 
   1  10   1      654.49      601.39     42.25 o 
   2  10   1      162.53      162.16     24.95 o 
   3  10   1      106.92      120.86     29.13 o 
   4  10   1     1142.69     1145.72     70.63 o 
   5  10   1     1082.70     1124.38     73.49 o 
   6  10   1      240.49      208.11     34.82 o 
   7  10   1       12.21       -3.35     40.20 o 
   8  10   1      406.12      408.00     81.24 o 
   9  10   1      533.90      447.32     89.42 o 
  10  10   1       29.75       22.01     41.05 o 
  -2  11   1       52.68       61.83     66.31 o 
  -1  11   1        4.40       -7.55     49.38 o 
   0  11   1       42.62       50.36     39.89 o 
   1  11   1      285.31      356.98    109.37 o 
   2  11   1      219.29      278.24     50.69 o 
   3  11   1      152.40      148.38     34.42 o 
   4  11   1        6.37       29.68     24.03 o 
   5  11   1     1086.51      788.78    189.12 o 
   6  11   1      742.48      681.70     66.05 o 
   7  11   1       50.98       66.82     34.80 o 
   8  11   1       34.65       -0.40     43.77 o 
   9  11   1      264.31      153.25     59.55 o 
   0  12   1       47.92       77.94     83.05 o 
   1  12   1        0.23       47.13     61.01 o 
   2  12   1      259.96      594.38    130.59 o 
   3  12   1      436.12      362.26     58.05 o 
   4  12   1      149.63      112.10     41.72 o 
   5  12   1       21.68       19.75     25.48 o 
   6  12   1      311.33      279.81     65.09 o 
   7  12   1      286.77      334.02     75.23 o 
  -6 -12   2      221.29      352.59     85.70 o 
  -5 -12   2      431.18      202.62     68.35 o 
  -4 -12   2      213.40      267.88     63.34 o 
  -3 -12   2        3.49      -24.09     32.01 o 
  -2 -12   2       93.67       32.82     71.31 o 
  -1 -12   2      164.83       90.91     49.40 o 
  -8 -11   2      459.70      403.25    104.88 o 
  -7 -11   2      435.53      414.50     70.99 o 
  -6 -11   2       19.00      193.17    137.93 o 
  -5 -11   2       53.88       72.75     28.25 o 
  -4 -11   2      334.37      310.69     53.78 o 
  -3 -11   2      365.05      400.98     69.39 o 
  -2 -11   2      107.15      142.26     95.08 o 
  -1 -11   2       17.75       44.57     46.22 o 
   0 -11   2       68.38       50.81     68.66 o 
   1 -11   2       78.69       99.07     75.29 o 
  -9 -10   2       27.06       62.59     49.77 o 
  -8 -10   2       11.90       46.26     41.25 o 
  -7 -10   2      491.56      579.68     81.53 o 
  -6 -10   2      596.16      556.70    100.49 o 
  -5 -10   2      455.30      437.60     42.15 o 
  -4 -10   2       50.84       88.88     70.34 o 
  -3 -10   2      424.03      358.54     55.50 o 
  -2 -10   2      580.33      664.25     70.68 o 
  -1 -10   2      193.37      139.42     42.55 o 
   0 -10   2       25.32       35.22     43.97 o 
   1 -10   2       71.71       77.19     54.07 o 
   2 -10   2      175.33      178.71     56.44 o 
   3 -10   2       64.96       20.55     90.09 o 
 -10  -9   2      119.50      196.27    124.98 o 
  -9  -9   2      306.73      474.15    135.49 o 
  -8  -9   2      189.90      229.38     80.29 o 
  -7  -9   2        2.55       34.83     32.95 o 
  -6  -9   2      700.65      632.80     49.21 o 
  -5  -9   2      313.45      307.12     33.46 o 
  -4  -9   2      244.28      269.30     35.41 o 
  -3  -9   2      202.58      291.21     96.10 o 
  -2  -9   2      371.35      413.25     36.71 o 
  -1  -9   2     1174.40     1236.35    110.53 o 
   0  -9   2     1221.05     1300.77    112.00 o 
   1  -9   2      184.23      222.57     48.19 o 
   2  -9   2      163.25      174.79     81.31 o 
   3  -9   2      301.19      304.85     68.16 o 
   4  -9   2      154.19      137.16     59.29 o 
 -10  -8   2       11.65       49.56     46.72 o 
  -9  -8   2      126.69      233.99    104.57 o 
  -8  -8   2      330.86      266.95     59.25 o 
  -7  -8   2      637.29      616.44     82.61 o 
  -6  -8   2       37.57       46.51     20.97 o 
  -5  -8   2      698.53      683.35     47.29 o 
  -4  -8   2     2326.29     2328.30    118.47 o 
  -3  -8   2     3104.36     3141.81    165.70 o 
  -2  -8   2      175.56      301.06     85.68 o 
  -1  -8   2      533.90      618.88     37.44 o 
   0  -8   2      935.66      795.07     94.06 o 
   1  -8   2     1312.49     1107.31    103.82 o 
   2  -8   2      723.22      839.41    119.26 o 
   3  -8   2        7.36       23.24     30.21 o 
   4  -8   2      119.25       49.24    100.39 o 
   5  -8   2      224.36      260.77     62.44 o 
 -10  -7   2      364.63      279.64     94.57 o 
  -9  -7   2       18.78       -9.46     41.01 o 
  -8  -7   2       68.48      120.49     44.74 o 
  -7  -7   2      541.09      658.28     90.03 o 
  -6  -7   2     4510.66     4281.04    288.08 o 
  -5  -7   2     2044.56     1896.73     82.88 o 
  -4  -7   2       13.90      136.64     20.20 o 
  -3  -7   2     1117.44     1168.17     71.22 o 
  -2  -7   2     4818.94     4583.82    224.62 o 
  -1  -7   2     2788.82     3150.69    124.33 o 
   0  -7   2      154.85      204.55     31.19 o 
   1  -7   2      192.94      222.78     37.06 o 
   2  -7   2     1430.04     1372.78    113.95 o 
   3  -7   2      165.27      240.98     52.88 o 
   4  -7   2       14.01      -11.28     33.63 o 
   5  -7   2       37.71      -21.17     35.57 o 
   6  -7   2       55.59      109.76     70.91 o 
 -11  -6   2        0.07       38.32     51.72 o 
 -10  -6   2      226.26      186.28    137.32 o 
  -9  -6   2     1218.03     1305.94    156.31 o 
  -8  -6   2      915.83      838.08    107.53 o 
  -7  -6   2       87.53      113.81     37.28 o 
  -6  -6   2      447.97      431.23     61.83 o 
  -5  -6   2     3631.40     3375.16    119.93 o 
  -4  -6   2     5301.02     5216.34    191.49 o 
  -3  -6   2     3282.03     3171.65    206.13 o 
  -2  -6   2       95.47      146.31     50.65 o 
  -1  -6   2     4025.81     4228.47    150.45 o 
   0  -6   2     2581.58     2575.78     81.16 o 
   1  -6   2      786.77      792.64     41.44 o 
   2  -6   2      167.64      188.77     20.83 o 
   3  -6   2      859.67      728.59     78.76 o 
   4  -6   2      978.12      864.59     83.25 o 
   5  -6   2       62.36       56.64     31.95 o 
   6  -6   2        0.72       16.05     29.45 o 
   7  -6   2        7.53       44.61     35.87 o 
 -11  -5   2      112.29      248.74     80.19 o 
 -10  -5   2      118.77      279.24     79.77 o 
  -9  -5   2       90.89      146.92     53.70 o 
  -8  -5   2     1221.81     1513.71    160.10 o 
  -7  -5   2     1831.03     2031.89    158.14 o 
  -6  -5   2     1645.15     1631.58    113.09 o 
  -5  -5   2     1292.61     1222.95     36.22 o 
  -4  -5   2     4703.92     4575.53    145.70 o 
  -3  -5   2     5842.48     5867.03    196.31 o 
  -2  -5   2     5438.88     5800.06    196.41 o 
  -1  -5   2     1886.35     1968.86     72.80 o 
   0  -5   2     9912.04    10730.36    327.20 o 
   1  -5   2     4504.49     4283.60    112.83 o 
   2  -5   2     2140.26     2054.71     75.45 o 
   3  -5   2      189.40      214.31     16.98 o 
   4  -5   2      322.27      254.63     42.46 o 
   5  -5   2     1317.51     1135.55    286.99 o 
   6  -5   2      856.30      732.15    137.83 o 
   7  -5   2       37.94       15.09     35.94 o 
   8  -5   2       48.36      -17.51     35.65 o 
 -11  -4   2       56.56       37.49     89.58 o 
 -10  -4   2      226.80      408.73     97.99 o 
  -9  -4   2      224.85      404.53     86.62 o 
  -8  -4   2       33.69      101.19     53.97 o 
  -7  -4   2      942.59      885.21     82.78 o 
  -6  -4   2     1647.29     1907.34    124.08 o 
  -5  -4   2     3875.58     3965.18    206.69 o 
  -4  -4   2      833.63      952.25     54.50 o 
  -3  -4   2     6080.40     6103.56    215.27 o 
  -2  -4   2     5587.15     5854.88    175.16 o 
  -1  -4   2     7288.68     7813.90    257.07 o 
   0  -4   2     2890.67     3015.87     98.43 o 
   1  -4   2      780.36      809.18     28.87 o 
   2  -4   2     5252.49     5830.78    313.00 o 
   3  -4   2     8812.69     9463.69    786.17 o 
   4  -4   2     1229.45     1090.18    124.14 o 
   5  -4   2       22.63       36.62     44.08 o 
   6  -4   2      130.03       45.25     36.61 o 
   7  -4   2      557.83      310.85     74.27 o 
   8  -4   2      137.04      102.29     35.73 o 
   9  -4   2        1.16      -43.67     53.05 o 
 -11  -3   2        8.82       -1.89     69.48 o 
 -10  -3   2       24.59       42.35     44.53 o 
  -9  -3   2      724.79      533.40     95.08 o 
  -8  -3   2      691.34      832.15     98.19 o 
  -7  -3   2       10.48       -8.99     62.13 o 
  -6  -3   2      510.59      689.59     59.28 o 
  -5  -3   2     6972.50     7441.79    411.15 o 
  -4  -3   2     7731.85     6795.20    310.61 o 
  -3  -3   2      390.01      384.12     21.18 o 
  -2  -3   2     1066.27     1137.54     29.92 o 
  -1  -3   2     2648.33     2610.39    181.88 o 
   0  -3   2    14396.65    13618.94    345.11 o 
   1  -3   2     5940.11     6503.24    127.19 o 
   2  -3   2     1471.14     1520.95     59.25 o 
   3  -3   2      738.32      606.38     26.15 o 
   4  -3   2     3176.58     2764.22    167.56 o 
   5  -3   2      851.60      865.84     54.27 o 
   6  -3   2       80.27      103.43     21.95 o 
   7  -3   2      125.55      176.89     38.71 o 
   8  -3   2      326.94      326.59     42.50 o 
   9  -3   2       47.66       18.36     51.83 o 
 -11  -2   2      105.53       52.03     53.82 o 
 -10  -2   2        2.11       49.89     43.83 o 
  -9  -2   2       17.03        3.71     32.77 o 
  -8  -2   2     1109.61     1091.58    123.77 o 
  -7  -2   2     2977.78     2993.27    394.32 o 
  -6  -2   2      714.25      748.33    120.08 o 
  -5  -2   2     2024.98     2364.50    173.64 o 
  -4  -2   2      885.98      796.97     44.31 o 
  -3  -2   2    10343.01     9387.50    515.80 o 
  -2  -2   2    18301.55    17777.82    478.94 o 
  -1  -2   2    15562.55    15825.15    498.95 o 
   0  -2   2      265.29      268.71      7.75 o 
   1  -2   2    13838.64    12865.75    222.23 o 
   2  -2   2     2939.58     2625.17     59.16 o 
   3  -2   2      556.95      634.20     73.30 o 
   4  -2   2       11.74       28.85     12.38 o 
   5  -2   2     3083.46     3221.44    222.09 o 
   6  -2   2      605.42      618.72     64.17 o 
   7  -2   2      292.43      366.05     41.35 o 
   8  -2   2        0.27      183.08    104.37 o 
   9  -2   2      168.78       41.24     46.11 o 
  10  -2   2      199.71      113.86     91.21 o 
 -10  -1   2      204.66      212.89    101.21 o 
  -9  -1   2      300.90      538.82    179.87 o 
  -8  -1   2      230.67      302.67     59.82 o 
  -7  -1   2      756.83      697.55     80.94 o 
  -6  -1   2     2150.72     2224.75    176.80 o 
  -5  -1   2     3207.05     2989.48    143.09 o 
  -4  -1   2      961.15      826.40     48.67 o 
  -3  -1   2     1168.75     1239.51     63.54 o 
  -2  -1   2      691.16      689.66     19.59 o 
  -1  -1   2    39661.30    34467.58    737.68 o 
   0  -1   2     7476.98     6522.88    246.39 o 
   1  -1   2     8822.42     8757.83    142.50 o 
   2  -1   2    21685.88    21679.65    728.13 o 
   3  -1   2    11592.78    11007.45    333.01 o 
   4  -1   2     6951.13     6519.68    214.79 o 
   5  -1   2      117.13      181.62     23.52 o 
   6  -1   2     1293.07     1320.92     90.05 o 
   7  -1   2     2375.34     2246.37    159.36 o 
   8  -1   2      780.16      747.88     83.70 o 
   9  -1   2       24.07      104.10     40.80 o 
  10  -1   2        1.32       75.27     49.56 o 
 -10   0   2       38.08       18.49     39.48 o 
  -9   0   2      153.03      142.09    151.40 o 
  -8   0   2      201.82      184.70     46.51 o 
  -7   0   2      238.48      287.35     47.01 o 
  -6   0   2      281.10      283.78     38.51 o 
  -5   0   2     1768.18     1587.11     89.56 o 
  -4   0   2    14414.96    14880.87    485.54 o 
  -3   0   2     2442.02     2600.95     60.85 o 
  -2   0   2    80723.77    64956.78   2136.75 o 
  -1   0   2     9263.15     9297.20    195.72 o 
   1   0   2    21986.74    19917.44    308.00 o 
   2   0   2      926.73     1135.95    113.45 o 
   3   0   2    10480.46    10088.46    352.69 o 
   4   0   2    16141.09    15618.21    909.02 o 
   5   0   2     7077.35     6540.37    225.36 o 
   6   0   2      204.53      217.88     25.61 o 
   7   0   2        5.02        2.69     12.54 o 
   8   0   2      449.89      491.17     37.97 o 
   9   0   2      743.26      786.97     92.55 o 
  10   0   2       59.07       96.11     48.29 o 
  11   0   2        7.44       17.75     62.85 o 
 -10   1   2        9.03        8.73     40.87 o 
  -9   1   2        9.75       25.82     39.92 o 
  -8   1   2      163.43      215.06     66.93 o 
  -7   1   2     1318.15     1175.85     65.84 o 
  -6   1   2      830.22      755.92     56.78 o 
  -5   1   2      459.56      578.80     31.03 o 
  -4   1   2      689.51      726.28     30.76 o 
  -3   1   2    15279.99    15533.56    677.53 o 
  -2   1   2    29310.20    28905.03   1205.44 o 
  -1   1   2     2060.68     2065.53    101.72 o 
   0   1   2    15310.55    14072.00    133.24 o 
   1   1   2    17279.23    15691.87    375.69 o 
   2   1   2    28666.11    26121.83    926.22 o 
   3   1   2      437.99      405.73     21.52 o 
   4   1   2     1001.52     1120.16     32.56 o 
   5   1   2     1600.78     1471.00     49.80 o 
   6   1   2     2520.63     2351.99    116.86 o 
   7   1   2      936.36      982.47    115.23 o 
   8   1   2      177.78      389.45     93.55 o 
   9   1   2      143.50      115.05     45.08 o 
  10   1   2      233.82      105.85     44.29 o 
  11   1   2       75.95       27.43     43.41 o 
  -9   2   2       87.76      132.00    112.12 o 
  -8   2   2        2.10       38.14    130.59 o 
  -7   2   2      312.35      321.88     50.18 o 
  -6   2   2     2032.19     1438.64    248.28 o 
  -5   2   2     2577.18     2301.95    117.45 o 
  -4   2   2     1586.49     1833.12    110.91 o 
  -3   2   2      430.10      531.26     23.71 o 
  -2   2   2     5847.85     6264.30    402.15 o 
  -1   2   2     9204.89    10024.14    234.74 o 
   0   2   2     8205.52     8140.72    224.49 o 
   1   2   2     4350.10     4785.34    109.74 o 
   2   2   2     4969.19     4734.55    117.88 o 
   3   2   2      721.79      752.67     62.54 o 
   4   2   2     2066.60     2213.98     85.68 o 
   5   2   2     2896.05     3012.26    125.39 o 
   6   2   2     2578.33     2494.07    294.04 o 
   7   2   2     1155.50     1224.81    118.75 o 
   8   2   2      343.97      464.06     98.55 o 
   9   2   2       66.06      184.78     78.35 o 
  10   2   2       50.21       51.38     40.08 o 
  11   2   2      109.91       86.86     46.81 o 
  -9   3   2       66.73       47.68     40.63 o 
  -8   3   2      205.39       92.06     89.78 o 
  -7   3   2      573.91      636.05     53.44 o 
  -6   3   2       11.14       42.59     20.00 o 
  -5   3   2     1994.85     2252.12    113.18 o 
  -4   3   2     1798.79     2041.86     84.96 o 
  -3   3   2     5042.22     5551.74    200.70 o 
  -2   3   2     1510.53     1709.91    147.93 o 
  -1   3   2     6151.08     6399.06    222.24 o 
   0   3   2     4186.23     4192.75    122.22 o 
   1   3   2     8789.53     8835.62    197.78 o 
   2   3   2    13623.06    13744.41    353.73 o 
   3   3   2      978.21     1016.62     36.14 o 
   4   3   2    12147.09    12312.79    344.15 o 
   5   3   2     9500.77     9201.53    263.09 o 
   6   3   2     5511.15     4881.54    335.07 o 
   7   3   2      700.13      765.57     89.68 o 
   8   3   2     1843.92     1923.42    155.52 o 
   9   3   2     1240.01     1352.71    140.87 o 
  10   3   2      357.73      492.72     89.61 o 
  11   3   2        0.66        2.32     41.82 o 
  -8   4   2       87.94       13.71     36.77 o 
  -7   4   2       47.22       23.51     21.19 o 
  -6   4   2      317.55      383.63     47.37 o 
  -5   4   2       51.38       28.40     17.09 o 
  -4   4   2      122.89      217.10     51.08 o 
  -3   4   2     2803.22     2931.18    258.22 o 
  -2   4   2     5052.10     5423.13    305.77 o 
  -1   4   2      494.14      464.47     20.12 o 
   0   4   2     1619.03     1595.05     42.23 o 
   1   4   2     9651.33     9813.42    309.99 o 
   2   4   2    31006.06    29091.29    967.74 o 
   3   4   2    10648.83    10658.18    318.68 o 
   4   4   2     1547.48     1551.26     47.38 o 
   5   4   2     5660.73     5787.54    166.67 o 
   6   4   2    10807.68    10506.50    537.00 o 
   7   4   2     3115.38     3016.56    204.27 o 
   8   4   2      164.14      248.31     71.42 o 
   9   4   2      187.10      115.49     44.56 o 
  10   4   2      548.22      686.24    114.73 o 
  11   4   2      284.84      304.72    202.51 o 
  -8   5   2       20.46       51.62     48.97 o 
  -7   5   2       20.08       -2.55     26.67 o 
  -6   5   2      402.61      482.76     62.11 o 
  -5   5   2      503.00      543.67     78.03 o 
  -4   5   2       98.30       69.92     21.13 o 
  -3   5   2       91.83      123.00     19.38 o 
  -2   5   2      382.00      455.43     29.06 o 
  -1   5   2    10865.64    10739.04    373.28 o 
   0   5   2     5330.10     5632.22    169.10 o 
   1   5   2      109.13      147.49     11.72 o 
   2   5   2     1396.75     1556.53     47.22 o 
   3   5   2    10266.23    10064.86    339.77 o 
   4   5   2     6358.21     6074.58    262.24 o 
   5   5   2      200.88      235.64     15.39 o 
   6   5   2       37.27       55.57      8.53 o 
   7   5   2     2412.95     2478.38    217.61 o 
   8   5   2     1155.96     1371.14    230.47 o 
   9   5   2      176.31      140.45     48.13 o 
  10   5   2        2.60      -32.95     40.64 o 
  11   5   2      168.80      266.70    134.98 o 
  -7   6   2       10.98      112.89     90.70 o 
  -6   6   2       60.74       23.08     28.69 o 
  -5   6   2      177.45      236.58     37.45 o 
  -4   6   2     1245.51     1414.89    114.60 o 
  -3   6   2     1091.35     1086.02     86.21 o 
  -2   6   2      775.22      738.12     43.07 o 
  -1   6   2      222.73      203.81     20.29 o 
   0   6   2     3301.76     3593.74    122.43 o 
   1   6   2     8075.40     8255.87    277.54 o 
   2   6   2     2344.53     2659.37    135.93 o 
   3   6   2      528.43      604.55     30.09 o 
   4   6   2     3126.85     3276.78    113.80 o 
   5   6   2     1163.06     1296.24     67.56 o 
   6   6   2     1144.98     1153.11     72.03 o 
   7   6   2        6.37       45.14     26.36 o 
   8   6   2      787.77      798.54    119.37 o 
   9   6   2      539.87      601.98     98.73 o 
  10   6   2      430.66      370.01     80.75 o 
  11   6   2       35.25       35.89     52.48 o 
  -6   7   2       70.11      -26.23     34.65 o 
  -5   7   2       27.05       -0.69     42.14 o 
  -4   7   2       37.69       22.67     23.43 o 
  -3   7   2      378.13      462.35     69.11 o 
  -2   7   2      694.38      673.95     83.30 o 
  -1   7   2     1130.37      966.00     45.24 o 
   0   7   2       62.28       92.30     24.08 o 
   1   7   2     1789.32     1858.27     96.58 o 
   2   7   2     1204.02     1273.94     51.95 o 
   3   7   2     2501.90     2603.96    153.12 o 
   4   7   2       63.45       76.77     31.22 o 
   5   7   2     1653.23     1561.71     76.67 o 
   6   7   2     1106.24     1119.80     72.53 o 
   7   7   2     1951.13     2104.42    178.05 o 
   8   7   2      410.22      549.88     80.64 o 
   9   7   2      274.54      411.22     78.92 o 
  10   7   2      262.07      253.53    122.63 o 
  11   7   2      228.42      362.10     94.86 o 
  -5   8   2      122.48       65.57     68.76 o 
  -4   8   2      238.85      210.43     81.21 o 
  -3   8   2       63.46      117.53     43.72 o 
  -2   8   2      779.25      744.72     71.52 o 
  -1   8   2     1258.78     1258.74     63.15 o 
   0   8   2      659.74      615.49     76.54 o 
   1   8   2       65.17       92.52     29.94 o 
   2   8   2     1139.19     1199.75     76.43 o 
   3   8   2     3157.11     3335.47    140.58 o 
   4   8   2     4234.28     4355.78    180.71 o 
   5   8   2      685.94      858.21     58.63 o 
   6   8   2      335.67      399.57     53.97 o 
   7   8   2     1116.77     1026.01     96.12 o 
   8   8   2     1748.11     1711.69    155.36 o 
   9   8   2     1167.95     1232.33    143.43 o 
  10   8   2       43.96      144.91     57.32 o 
  11   8   2      203.64      417.46     97.76 o 
  -4   9   2       85.43      213.43     98.96 o 
  -3   9   2      145.95      258.99    109.27 o 
  -2   9   2       48.12       28.92     40.40 o 
  -1   9   2       58.03        1.81     23.23 o 
   0   9   2     1196.50     1360.37     78.44 o 
   1   9   2     1830.69     1746.05    169.69 o 
   2   9   2      172.04      192.94     28.10 o 
   3   9   2        0.96      -16.58     16.58 o 
   4   9   2      739.28      809.91     82.61 o 
   5   9   2     2350.37     2388.81    122.68 o 
   6   9   2     1512.38     1345.63     99.03 o 
   7   9   2      243.00      243.57     49.21 o 
   8   9   2      394.09      394.91    132.73 o 
   9   9   2      460.22      476.80     96.96 o 
  10   9   2      117.56      160.19     73.76 o 
  -3  10   2      125.71      323.82    102.84 o 
  -2  10   2      208.03      160.58     75.09 o 
  -1  10   2      102.38      191.99    102.94 o 
   0  10   2      125.74      245.45     62.76 o 
   1  10   2       52.38       81.79     23.21 o 
   2  10   2      903.56      956.05     67.93 o 
   3  10   2     1231.55     1172.07     71.81 o 
   4  10   2      566.51      621.94     56.17 o 
   5  10   2      140.64      159.05     29.34 o 
   6  10   2      792.76      726.05     58.70 o 
   7  10   2      298.70      416.40     60.93 o 
   8  10   2      194.23      198.90     59.05 o 
   9  10   2       38.65       61.44     42.84 o 
  10  10   2      255.39      341.05     78.68 o 
  -2  11   2        9.19      -69.99     69.99 o 
  -1  11   2      141.96      123.85     73.25 o 
   0  11   2      394.12      396.87    106.51 o 
   1  11   2      234.61      247.80     68.56 o 
   2  11   2       42.59       64.27     22.80 o 
   3  11   2      317.39      293.58     34.28 o 
   4  11   2      592.26      625.44     51.99 o 
   5  11   2      441.22      496.58     47.63 o 
   6  11   2       24.94       49.98     25.25 o 
   7  11   2      421.09      434.88     79.31 o 
   8  11   2      406.72      392.50    104.37 o 
   9  11   2      151.55      190.61    167.93 o 
   0  12   2       46.08       26.93     55.09 o 
   1  12   2      143.42      213.02    100.19 o 
   2  12   2      129.80       62.03     68.76 o 
   3  12   2        0.54       32.44     45.91 o 
   4  12   2      137.54      189.76     67.95 o 
   5  12   2      511.76      538.61    100.36 o 
   6  12   2      450.70      474.54     99.15 o 
   7  12   2        9.17      -16.52     39.42 o 
   8  12   2       76.38      -41.83     75.80 o 
  -5 -12   3        2.96      -69.78     69.78 o 
  -4 -12   3      192.91      258.67     55.85 o 
  -3 -12   3      393.33      351.91     71.48 o 
  -2 -12   3      144.07       90.79     47.01 o 
  -7 -11   3      200.63      424.50    200.98 o 
  -6 -11   3      793.39      634.55     87.00 o 
  -5 -11   3      319.41      273.59     48.62 o 
  -4 -11   3       30.49      100.79     36.08 o 
  -3 -11   3       98.53      136.24     39.94 o 
  -2 -11   3      267.63      198.91     55.50 o 
  -1 -11   3      164.64      149.80     79.78 o 
   0 -11   3      107.01       85.99     44.03 o 
   1 -11   3        1.31      143.88    173.54 o 
  -8 -10   3      179.91      170.46     57.13 o 
  -7 -10   3      115.16      100.59     44.18 o 
  -6 -10   3        1.81       94.92     36.32 o 
  -5 -10   3      138.55      130.11     28.93 o 
  -4 -10   3      257.58      405.67     46.14 o 
  -3 -10   3      267.28      339.79     51.25 o 
  -2 -10   3       17.11        6.89     26.02 o 
  -1 -10   3      158.97      201.92     48.77 o 
   0 -10   3      307.00      275.84     54.64 o 
   1 -10   3      115.13       67.75     60.30 o 
   2 -10   3        3.17      -22.31     40.08 o 
   3 -10   3       35.57       52.08     42.37 o 
  -9  -9   3        1.34      -71.48     72.74 o 
  -8  -9   3      192.03      269.20    115.29 o 
  -7  -9   3      682.07      509.89     90.70 o 
  -6  -9   3      263.53      224.54     49.07 o 
  -5  -9   3       14.95       -2.14     16.74 o 
  -4  -9   3       35.93       53.44     20.97 o 
  -3  -9   3     1021.72      837.72     72.50 o 
  -2  -9   3     1230.89     1291.66     73.71 o 
  -1  -9   3        9.21       49.65     29.99 o 
   0  -9   3       59.26       42.87     37.12 o 
   1  -9   3      414.25      465.11     67.63 o 
   2  -9   3      461.17      501.70     72.19 o 
   3  -9   3       80.27      214.07    121.30 o 
   4  -9   3        0.07       23.47     42.22 o 
 -10  -8   3      190.78      317.36    177.72 o 
  -9  -8   3      134.55       94.59     55.74 o 
  -8  -8   3       21.09       58.15     42.65 o 
  -7  -8   3       28.38       81.71     36.52 o 
  -6  -8   3     1971.59     2030.94    170.50 o 
  -5  -8   3     3588.77     3397.32    165.06 o 
  -4  -8   3      486.95      463.93     35.85 o 
  -3  -8   3      317.80      437.60     64.76 o 
  -2  -8   3     2776.40     3114.20    151.69 o 
  -1  -8   3     4602.86     4500.38    239.31 o 
   0  -8   3     1070.34     1323.30    110.69 o 
   1  -8   3       12.61       77.02     48.26 o 
   2  -8   3      170.01      293.20     50.57 o 
   3  -8   3      651.19      677.51     90.22 o 
   4  -8   3      253.84      230.36     62.76 o 
   5  -8   3       51.61      200.16     60.19 o 
 -10  -7   3       25.97      122.63     56.79 o 
  -9  -7   3      678.18      439.22     83.95 o 
  -8  -7   3      720.11      737.00    108.14 o 
  -7  -7   3      305.18      317.30     54.62 o 
  -6  -7   3       12.94      -26.60     26.68 o 
  -5  -7   3     2377.81     2336.09    105.09 o 
  -4  -7   3     4269.59     3964.97    198.00 o 
  -3  -7   3     3024.10     2914.45    134.95 o 
  -2  -7   3      465.34      610.15     97.88 o 
  -1  -7   3     1175.92     1302.24     57.29 o 
   0  -7   3     2209.76     2330.66     86.46 o 
   1  -7   3     3211.69     3010.57    238.94 o 
   2  -7   3      178.75      265.50     48.87 o 
   3  -7   3      318.36      345.23     56.62 o 
   4  -7   3      172.38      259.42     49.95 o 
   5  -7   3      117.50      119.35     49.57 o 
   6  -7   3       36.69       17.67     64.68 o 
 -10  -6   3      362.46      448.21     94.37 o 
  -9  -6   3       20.54       39.51     42.21 o 
  -8  -6   3      555.62      611.09     86.82 o 
  -7  -6   3     1632.02     1670.79    192.72 o 
  -6  -6   3     2647.80     2592.45    176.92 o 
  -5  -6   3      624.80      536.11     31.14 o 
  -4  -6   3     1003.44      991.57     78.65 o 
  -3  -6   3     1571.34     1562.88     82.07 o 
  -2  -6   3     4029.57     4157.22    192.34 o 
  -1  -6   3      658.20      696.24     33.04 o 
   0  -6   3      661.97      655.09     25.06 o 
   1  -6   3     1351.92     1295.42     87.53 o 
   2  -6   3      606.87      635.97     60.14 o 
   3  -6   3      679.04      682.66    125.39 o 
   4  -6   3      146.09      155.70     78.97 o 
   5  -6   3      311.99      245.51     51.29 o 
   6  -6   3      243.03      139.10     73.86 o 
   7  -6   3       87.26       40.18     40.76 o 
 -11  -5   3       40.94       68.60     58.08 o 
 -10  -5   3       39.08      223.08    157.11 o 
  -9  -5   3      674.53      678.58    129.87 o 
  -8  -5   3      436.88      606.39     86.87 o 
  -7  -5   3       53.04       72.00     37.93 o 
  -6  -5   3      482.73      493.72     60.89 o 
  -5  -5   3     3515.15     3181.07    177.36 o 
  -4  -5   3     2287.94     2135.52     73.15 o 
  -3  -5   3     1050.07     1049.88     45.18 o 
  -2  -5   3      469.11      557.64     51.52 o 
  -1  -5   3     2154.48     2270.18    156.98 o 
   0  -5   3     1350.01     1446.88     46.17 o 
   1  -5   3       39.71       35.54     10.57 o 
   2  -5   3       68.07       79.63     24.35 o 
   3  -5   3     2591.92     2318.88    297.29 o 
   4  -5   3      769.62      682.35     85.09 o 
   5  -5   3      226.70      207.21     47.24 o 
   6  -5   3       43.87        8.01     28.06 o 
   7  -5   3      175.46      125.86     47.62 o 
   8  -5   3      111.83      -58.57     59.58 o 
 -11  -4   3       22.02       81.05     62.06 o 
 -10  -4   3       29.34       53.82     56.83 o 
  -9  -4   3      266.05      360.71     79.54 o 
  -8  -4   3      879.80     1123.84    127.38 o 
  -7  -4   3      302.37      343.96     58.83 o 
  -6  -4   3       81.69       83.43     30.73 o 
  -5  -4   3      815.66      904.33     70.94 o 
  -4  -4   3     6503.08     5976.97    171.10 o 
  -3  -4   3     3381.24     3299.59    101.60 o 
  -2  -4   3     1655.85     1720.66     54.58 o 
  -1  -4   3     1328.23     1500.43     76.21 o 
   0  -4   3     9749.74     9888.26    277.92 o 
   1  -4   3     6752.19     6390.66    125.84 o 
   2  -4   3     3758.99     3804.84    133.75 o 
   3  -4   3      365.35      340.14     28.33 o 
   4  -4   3     1594.06     1329.21    136.41 o 
   5  -4   3     2660.72     2119.44    133.98 o 
   6  -4   3      449.94      509.06     61.90 o 
   7  -4   3      104.01      162.07     88.45 o 
   8  -4   3      127.72       94.75     42.44 o 
   9  -4   3       63.93      -22.04     52.64 o 
 -10  -3   3       99.76      156.88     71.04 o 
  -9  -3   3       18.50      -11.95     35.51 o 
  -8  -3   3      463.57      449.90     71.11 o 
  -7  -3   3     2461.37     2598.44    189.30 o 
  -6  -3   3     1430.13     1482.73    109.47 o 
  -5  -3   3      480.68      484.34     40.80 o 
  -4  -3   3      711.51      628.09     29.90 o 
  -3  -3   3    13687.31    12957.00    397.99 o 
  -2  -3   3    15957.35    15951.12    582.38 o 
  -1  -3   3     5737.76     5835.88    158.28 o 
   0  -3   3      135.05      165.09      8.80 o 
   1  -3   3     9998.24     9911.70    425.62 o 
   2  -3   3    17381.62    16364.14    416.14 o 
   3  -3   3     5562.72     5455.72    167.34 o 
   4  -3   3       42.43       57.87     20.70 o 
   5  -3   3      818.99      899.02    169.19 o 
   6  -3   3      648.20      581.45     46.98 o 
   7  -3   3      598.47      390.07    105.05 o 
   8  -3   3      155.33       51.84     31.32 o 
 -10  -2   3      151.45      182.59    129.47 o 
  -9  -2   3      316.47      446.65    108.96 o 
  -8  -2   3      438.71      319.51     73.38 o 
  -7  -2   3       56.39      164.53     68.97 o 
  -6  -2   3     2511.80     2637.16    179.76 o 
  -5  -2   3     2159.41     2418.52    148.08 o 
  -4  -2   3     6309.09     5890.04    229.82 o 
  -3  -2   3      611.66      539.13     23.56 o 
  -2  -2   3     3716.35     3781.95    138.07 o 
  -1  -2   3     5271.12     5262.48    152.32 o 
   0  -2   3    40417.58    36406.05   1089.60 o 
   1  -2   3      582.35      750.46     32.35 o 
   2  -2   3     1161.79     1064.22     51.53 o 
   3  -2   3     3062.94     3224.76    161.80 o 
   4  -2   3     6731.34     7696.49    307.06 o 
   5  -2   3      500.21      517.85     54.82 o 
   6  -2   3      596.10      675.73     45.63 o 
   7  -2   3      287.43      283.01     32.51 o 
   8  -2   3      382.01      403.44     67.70 o 
   9  -2   3       47.14       94.47     59.78 o 
  10  -2   3        0.55      -45.09     71.01 o 
 -10  -1   3        0.01      -11.94     41.33 o 
  -9  -1   3       97.21       72.66     45.71 o 
  -8  -1   3      718.70      705.65    168.34 o 
  -7  -1   3     1640.79     1733.17    264.95 o 
  -6  -1   3      227.16      259.80     39.85 o 
  -5  -1   3     1719.53     1914.18    166.40 o 
  -4  -1   3     4473.49     4065.54    141.07 o 
  -3  -1   3    13291.60    12548.47    441.70 o 
  -2  -1   3     2839.77     3017.84     63.37 o 
  -1  -1   3     4513.01     4893.56     99.95 o 
   0  -1   3    15223.61    14170.38    446.62 o 
   1  -1   3     7557.88     7098.57     86.13 o 
   2  -1   3     2907.30     3005.94     63.54 o 
   3  -1   3     4637.42     5159.16    218.90 o 
   4  -1   3      902.16      906.81     36.02 o 
   5  -1   3     4051.02     4050.86    222.43 o 
   6  -1   3     1264.17     1300.16     66.05 o 
   7  -1   3       12.24       44.27     16.37 o 
   8  -1   3      232.43      222.26     47.85 o 
   9  -1   3      349.56      275.65     54.36 o 
  10  -1   3       87.42      182.82     95.90 o 
 -10   0   3       57.18      180.83    100.29 o 
  -9   0   3       19.76        5.80     31.80 o 
  -8   0   3        3.08        6.81     31.02 o 
  -7   0   3      734.39      608.24    117.22 o 
  -6   0   3     2709.58     2582.98    172.28 o 
  -5   0   3     2171.52     2201.32    156.33 o 
  -4   0   3       11.88       12.24     13.03 o 
  -3   0   3     3695.56     3724.32    172.63 o 
  -2   0   3    25465.97    25402.00    757.61 o 
  -1   0   3    17182.63    15591.00    632.13 o 
   0   0   3     2302.05     2509.67     49.95 o 
   1   0   3    11587.05    11772.46    198.76 o 
   2   0   3    22710.92    22215.31    626.41 o 
   3   0   3     5065.78     4818.35    129.46 o 
   4   0   3     3011.75     2973.43     91.45 o 
   5   0   3       55.34       85.79     18.68 o 
   6   0   3     2566.98     2447.44    139.07 o 
   7   0   3     1149.50      990.97     58.28 o 
   8   0   3     1110.89     1206.80     73.73 o 
   9   0   3        1.10      -37.55     37.55 o 
  10   0   3      131.47      156.96     58.14 o 
  11   0   3       73.38       68.35     74.88 o 
 -10   1   3      119.53       59.01     45.32 o 
  -9   1   3      122.89        4.56     30.79 o 
  -8   1   3      128.02      177.25     47.21 o 
  -7   1   3       14.85        3.67     33.36 o 
  -6   1   3     1524.99     1420.22     76.30 o 
  -5   1   3     3088.06     2914.55    120.09 o 
  -4   1   3     3100.98     3357.12    112.88 o 
  -3   1   3     1231.00     1281.08     38.81 o 
  -2   1   3    12917.20    11082.75    861.53 o 
  -1   1   3    13421.90    12661.28    284.80 o 
   0   1   3    24453.41    24097.86    352.00 o 
   1   1   3     4975.12     5248.80     73.97 o 
   2   1   3      456.16      492.11     25.31 o 
   3   1   3    12947.43    13162.81    508.30 o 
   4   1   3    15844.82    15307.17    716.09 o 
   5   1   3     5932.05     6281.35    220.65 o 
   6   1   3       50.45       38.33     24.73 o 
   7   1   3     1804.68     1670.12     92.43 o 
   8   1   3      521.54      523.74     34.91 o 
   9   1   3      783.15      781.45     86.31 o 
  10   1   3       25.09       90.33     45.70 o 
  11   1   3       87.90      104.59     63.56 o 
  -9   2   3       68.97       10.89     33.96 o 
  -8   2   3      275.74      319.30     59.84 o 
  -7   2   3      303.34      290.00     39.38 o 
  -6   2   3      682.75      747.58     52.61 o 
  -5   2   3      782.66      742.46    150.58 o 
  -4   2   3     4275.25     4399.11    155.70 o 
  -3   2   3     4360.98     4456.49    157.52 o 
  -2   2   3     1655.08     1846.30    192.62 o 
  -1   2   3      519.30      563.80     25.48 o 
   0   2   3      933.10      907.83     16.02 o 
   1   2   3     9671.38     9011.44    139.24 o 
   2   2   3    14130.06    14504.80    358.19 o 
   3   2   3      631.90      736.86     56.72 o 
   4   2   3     3290.27     3474.64     93.45 o 
   5   2   3     3757.59     3925.99    121.66 o 
   6   2   3     5815.76     5536.04    421.37 o 
   7   2   3      210.07      206.73     24.44 o 
   8   2   3      616.18      674.20     75.94 o 
   9   2   3      770.25      740.14     97.44 o 
  10   2   3      341.67      514.70     93.54 o 
  11   2   3       61.19       30.45     90.90 o 
  -9   3   3        7.71       24.94     40.66 o 
  -8   3   3        0.37       16.11     39.07 o 
  -7   3   3      134.75       90.15     26.43 o 
  -6   3   3      877.82      923.40     72.84 o 
  -5   3   3      812.69      941.52     56.01 o 
  -4   3   3        8.11       24.93     15.29 o 
  -3   3   3       69.51       92.85     12.65 o 
  -2   3   3     3491.94     3499.01    126.30 o 
  -1   3   3     6601.81     6981.79    238.51 o 
   0   3   3     3046.86     3383.82     69.23 o 
   1   3   3     1848.14     2208.02     36.03 o 
   2   3   3    13629.64    12400.31    487.51 o 
   3   3   3    11217.06    10718.62    296.35 o 
   4   3   3      939.92     1076.09     63.78 o 
   5   3   3      616.21      681.57     59.89 o 
   6   3   3     4260.81     4281.31    145.84 o 
   7   3   3     3070.30     2662.87    250.50 o 
   8   3   3      402.79      321.65     58.30 o 
   9   3   3       59.35      151.46     68.86 o 
  10   3   3      443.96      372.51     73.48 o 
  11   3   3      373.19      408.65     84.10 o 
  -8   4   3       41.31      -26.51     35.00 o 
  -7   4   3        9.84       -2.81     20.20 o 
  -6   4   3       17.65      -15.12     27.94 o 
  -5   4   3      759.83      721.07     58.31 o 
  -4   4   3     1061.88     1214.63     81.70 o 
  -3   4   3      635.95      811.97     43.21 o 
  -2   4   3      138.14      204.79     22.05 o 
  -1   4   3     5777.35     6010.37    229.66 o 
   0   4   3     7931.61     8406.85    225.81 o 
   1   4   3      606.79      616.14     15.77 o 
   2   4   3      752.09      778.06     22.11 o 
   3   4   3     3038.69     2716.46     73.67 o 
   4   4   3     8940.09     8861.54    379.32 o 
   5   4   3     6046.84     6015.61    187.97 o 
   6   4   3      467.41      556.72     52.25 o 
   7   4   3     2697.37     2935.09    273.11 o 
   8   4   3     2126.45     2122.59    165.21 o 
   9   4   3      404.06      630.30     92.19 o 
  10   4   3      215.01      344.03     71.86 o 
  11   4   3        1.46       65.76     94.17 o 
  -7   5   3       95.40       68.79     52.03 o 
  -6   5   3       96.94      189.16    102.43 o 
  -5   5   3       22.03       20.00     25.89 o 
  -4   5   3     1017.66     1281.92    202.30 o 
  -3   5   3     1651.77     1777.05    180.49 o 
  -2   5   3     2781.88     2778.17    233.08 o 
  -1   5   3       27.31        4.67     17.45 o 
   0   5   3     9738.74     9916.53    354.75 o 
   1   5   3    10483.73    10770.62    317.52 o 
   2   5   3    18032.86    18330.46    623.08 o 
   3   5   3     2674.81     2674.22     81.65 o 
   4   5   3     7759.08     8162.18    277.45 o 
   5   5   3     6905.58     7017.66    303.42 o 
   6   5   3     4265.71     4081.39    131.62 o 
   7   5   3     3801.25     4214.41    475.53 o 
   8   5   3        7.51       22.85     48.56 o 
   9   5   3      304.25      462.75     72.99 o 
  10   5   3      740.09      747.08    109.20 o 
  11   5   3      347.47      427.51    129.57 o 
  -7   6   3      106.95       13.06     43.46 o 
  -6   6   3       75.37       89.96     30.16 o 
  -5   6   3      251.36      237.14     45.97 o 
  -4   6   3        1.04       17.62     23.77 o 
  -3   6   3     1144.70     1237.92    128.32 o 
  -2   6   3     1935.97     1966.62    164.92 o 
  -1   6   3     2934.29     2974.03    205.58 o 
   0   6   3      802.75      779.09     32.97 o 
   1   6   3     1293.95     1291.93     46.24 o 
   2   6   3     6502.32     6908.19    251.08 o 
   3   6   3     8472.43     8681.90    310.07 o 
   4   6   3     1787.42     1856.26     81.92 o 
   5   6   3      247.17      241.56     34.79 o 
   6   6   3     1617.00     1711.28     69.47 o 
   7   6   3     1627.57     1633.57     83.16 o 
   8   6   3      587.83      817.13    201.80 o 
   9   6   3        7.22       87.93     41.48 o 
  10   6   3       24.77       62.74     49.86 o 
  11   6   3       73.45      202.81    145.38 o 
  -6   7   3       30.66       85.70     53.87 o 
  -5   7   3      270.69      233.80     89.64 o 
  -4   7   3      603.56      592.82     73.52 o 
  -3   7   3      394.34      536.09     70.20 o 
  -2   7   3       64.44      147.84     44.51 o 
  -1   7   3     1013.62      911.01    107.45 o 
   0   7   3     3707.10     3552.20    202.04 o 
   1   7   3      673.68      651.76     36.93 o 
   2   7   3       78.97      129.16     28.37 o 
   3   7   3      106.89      119.59     16.37 o 
   4   7   3     1808.75     1956.35     81.98 o 
   5   7   3      667.88      706.89     40.60 o 
   6   7   3      175.58      325.26     60.36 o 
   7   7   3       27.00       23.84     16.01 o 
   8   7   3     2056.18     2232.26    398.70 o 
   9   7   3      679.38      796.86    114.68 o 
  10   7   3       21.75      -45.42     45.42 o 
  11   7   3       73.22       90.39     69.07 o 
  -5   8   3       22.23      -72.44     72.44 o 
  -4   8   3       54.07       44.85     33.41 o 
  -3   8   3      374.40      340.14     41.62 o 
  -2   8   3      417.23      275.35     33.08 o 
  -1   8   3      509.03      495.90     45.09 o 
   0   8   3      209.51      268.63     26.53 o 
   1   8   3     2438.03     2421.34    150.31 o 
   2   8   3      997.19      976.60     50.31 o 
   3   8   3      187.12      191.98     18.99 o 
   4   8   3       11.83       48.75     17.89 o 
   5   8   3     1749.48     1501.12     77.41 o 
   6   8   3     1879.72     1816.82     96.03 o 
   7   8   3     1136.10     1060.60     63.04 o 
   8   8   3       15.04       60.95     35.10 o 
   9   8   3     1017.11     1085.44    126.18 o 
  10   8   3      472.99      397.16     91.58 o 
  11   8   3      284.00      291.96     82.24 o 
  -4   9   3       14.34      -19.59     47.54 o 
  -3   9   3       27.50       74.27     59.78 o 
  -2   9   3      337.76      336.98     87.99 o 
  -1   9   3      147.02      141.66     26.57 o 
   0   9   3      137.65      200.25     28.12 o 
   1   9   3       61.15      108.25     47.35 o 
   2   9   3      759.78      856.42     52.45 o 
   3   9   3     2883.57     2917.88    138.09 o 
   4   9   3     3318.65     3176.61    250.96 o 
   5   9   3       48.97       65.12     27.02 o 
   6   9   3     1405.89     1260.54     80.39 o 
   7   9   3     1190.82     1152.91     71.61 o 
   8   9   3     1456.69     1422.51    143.51 o 
   9   9   3      342.97      390.05     77.23 o 
  10   9   3      164.52      138.47     57.00 o 
  11   9   3      107.75        1.05     44.48 o 
  -3  10   3       59.23       69.78     61.21 o 
  -2  10   3        4.50      -26.53     49.38 o 
  -1  10   3      190.13      235.67     82.64 o 
   0  10   3      637.74      592.91     59.55 o 
   1  10   3      732.41      837.03    108.70 o 
   2  10   3       64.71       60.25     21.15 o 
   3  10   3      217.69      196.69     28.11 o 
   4  10   3     1499.52     1410.99    141.79 o 
   5  10   3     2530.30     2205.53    134.60 o 
   6  10   3      331.12      297.63     38.23 o 
   7  10   3      158.58      215.31     54.84 o 
   8  10   3      367.91      347.94     71.53 o 
   9  10   3      636.48      659.00    193.94 o 
  10  10   3      178.90      279.81    135.89 o 
  -1  11   3       28.51       85.90     75.29 o 
   0  11   3        1.48      -31.01     61.21 o 
   1  11   3      221.73      262.05     70.60 o 
   2  11   3      634.02      710.54     71.40 o 
   3  11   3       55.34       30.47     29.38 o 
   4  11   3       11.96      -16.40     21.09 o 
   5  11   3      149.52      179.79     35.84 o 
   6  11   3      437.78      408.48     60.74 o 
   7  11   3      125.09      140.49     40.74 o 
   8  11   3        0.96      -30.85     42.54 o 
   9  11   3      122.06      -45.93     45.93 o 
   0  12   3       23.50      -37.14     58.56 o 
   1  12   3        1.03      -33.46     66.93 o 
   2  12   3       93.13      255.46     82.43 o 
   3  12   3      194.55      248.20     53.72 o 
   4  12   3      115.42       76.84     46.71 o 
   5  12   3       17.03       30.92     37.71 o 
   6  12   3      194.58      195.17     85.60 o 
   7  12   3      373.13      494.40    156.91 o 
   8  12   3       90.02      445.43    169.56 o 
   4  13   3      275.85      254.04    107.12 o 
   5  13   3      190.20       60.40     54.07 o 
  -3 -12   4        0.28       18.34     41.62 o 
  -7 -11   4      234.79      302.19     85.49 o 
  -6 -11   4       26.41      189.15     83.25 o 
  -5 -11   4       77.73       91.00     50.81 o 
  -4 -11   4      378.14      349.35     63.33 o 
  -3 -11   4      724.71      768.13     96.12 o 
  -2 -11   4      218.80      352.64    157.62 o 
  -1 -11   4        4.06       31.59     37.35 o 
   0 -11   4       44.09      -26.81     38.25 o 
   1 -11   4      187.38      123.19     54.75 o 
  -8 -10   4       20.62       14.96     36.01 o 
  -7 -10   4      489.47      405.20     74.93 o 
  -6 -10   4      970.24      850.12     99.57 o 
  -5 -10   4      216.15      150.48     51.15 o 
  -4 -10   4        4.54      -14.29     30.33 o 
  -3 -10   4      155.63      166.47     40.17 o 
  -2 -10   4      708.96      709.08     86.18 o 
  -1 -10   4      427.23      325.00     60.98 o 
   0 -10   4       29.96       54.25     44.92 o 
   1 -10   4       28.56       11.16     37.65 o 
   2 -10   4      203.58      202.31    121.30 o 
   3 -10   4       58.54       23.15     72.33 o 
  -9  -9   4      253.48      213.87     71.78 o 
  -8  -9   4      146.33      115.59     58.34 o 
  -7  -9   4      204.22      196.72     60.05 o 
  -6  -9   4       30.62       38.88     33.34 o 
  -5  -9   4     1090.94     1026.99     98.31 o 
  -4  -9   4      731.28      791.95     72.39 o 
  -3  -9   4       98.42      193.85     36.36 o 
  -2  -9   4      311.99      273.81     43.99 o 
  -1  -9   4      948.06      984.05     96.01 o 
   0  -9   4      294.25      319.79     57.54 o 
   1  -9   4       48.05       75.09     37.51 o 
   2  -9   4       90.10       39.51     34.99 o 
   3  -9   4      209.11      195.57     88.56 o 
   4  -9   4      165.26      127.84     64.07 o 
  -9  -8   4       65.41       65.47     58.01 o 
  -8  -8   4      229.62      287.14     86.82 o 
  -7  -8   4      269.94      244.82     52.53 o 
  -6  -8   4      136.05      155.75     82.23 o 
  -5  -8   4      103.71       97.90     22.46 o 
  -4  -8   4      434.22      420.11     34.82 o 
  -3  -8   4      844.09      810.84     68.88 o 
  -2  -8   4     1037.85     1159.47     69.71 o 
  -1  -8   4       30.88       76.92     56.72 o 
   0  -8   4     1293.07     1353.04    118.07 o 
   1  -8   4     1050.90      979.11    142.42 o 
   2  -8   4      227.15      331.89    103.65 o 
   3  -8   4        2.50      -30.82     57.34 o 
   4  -8   4       73.41      158.23     61.71 o 
   5  -8   4       58.33      137.58     56.42 o 
 -10  -7   4      174.59      184.80     69.39 o 
  -9  -7   4      224.71      219.33     63.53 o 
  -8  -7   4      217.35      226.71     91.21 o 
  -7  -7   4      685.00      574.06     82.23 o 
  -6  -7   4     1366.28     1325.75    116.62 o 
  -5  -7   4     1929.95     1731.86     83.35 o 
  -4  -7   4        2.50       95.85     33.56 o 
  -3  -7   4     1798.17     1865.68    154.55 o 
  -2  -7   4     3693.97     3953.50    302.98 o 
  -1  -7   4     3347.60     3603.25    148.39 o 
   0  -7   4       45.36       73.10     28.45 o 
   1  -7   4       38.15       46.02     27.03 o 
   2  -7   4      367.03      418.14     63.97 o 
   3  -7   4     1670.47     1444.50    138.49 o 
   4  -7   4      198.85      189.77     87.84 o 
   5  -7   4        6.60       36.92     38.37 o 
   6  -7   4       33.61       70.44    147.12 o 
 -10  -6   4       85.36      113.67     60.34 o 
  -9  -6   4      348.77      349.25     84.37 o 
  -8  -6   4      735.74      891.09    124.97 o 
  -7  -6   4      169.90      208.76     46.59 o 
  -6  -6   4     1030.71      928.89     85.29 o 
  -5  -6   4     4395.37     4024.64    229.49 o 
  -4  -6   4     4446.27     4112.88    169.17 o 
  -3  -6   4      554.22      591.22     56.25 o 
  -2  -6   4       53.43      161.86     20.64 o 
  -1  -6   4     2623.83     3179.05    175.58 o 
   0  -6   4     4815.93     4525.86    314.69 o 
   1  -6   4     1129.37     1273.32     92.72 o 
   2  -6   4        6.32        7.77     22.96 o 
   3  -6   4       76.12      143.06     39.85 o 
   4  -6   4      692.13      596.33    141.30 o 
   5  -6   4      527.02      708.67    102.74 o 
   6  -6   4       44.92        7.02     35.67 o 
   7  -6   4       56.16      -37.78     37.78 o 
 -10  -5   4       23.65       -0.13    129.16 o 
  -9  -5   4       58.57       40.35     53.05 o 
  -8  -5   4     1336.82     1517.43    179.64 o 
  -7  -5   4      671.40      864.95     91.87 o 
  -6  -5   4      701.80      635.42     84.78 o 
  -5  -5   4        4.71       64.58     70.80 o 
  -4  -5   4     4160.02     4080.54    154.13 o 
  -3  -5   4     1719.60     1750.73     90.86 o 
  -2  -5   4       90.09       78.33     22.95 o 
  -1  -5   4      422.89      424.28     24.66 o 
   0  -5   4      866.48      824.30     33.48 o 
   1  -5   4     4767.98     4990.97    462.16 o 
   2  -5   4     2033.29     1924.54    210.57 o 
   3  -5   4       20.91       50.70     68.56 o 
   4  -5   4     1091.71     1051.64    230.77 o 
   5  -5   4      542.61      427.04     92.94 o 
   6  -5   4      281.46      303.49     54.35 o 
   7  -5   4      174.98      176.06     81.82 o 
   8  -5   4        2.77        6.69     34.41 o 
 -10  -4   4      180.41      216.13     93.35 o 
  -9  -4   4      292.63      355.11     94.27 o 
  -8  -4   4       33.96       48.53     27.48 o 
  -7  -4   4      764.13      974.54     95.61 o 
  -6  -4   4     1535.10     1317.19    100.96 o 
  -5  -4   4      996.51     1026.41     73.05 o 
  -4  -4   4      268.03      247.75     26.89 o 
  -3  -4   4     1540.86     1614.28     58.01 o 
  -2  -4   4     7019.60     7290.95    245.06 o 
  -1  -4   4     6848.67     7245.22    237.88 o 
   0  -4   4      571.46      566.52     44.94 o 
   1  -4   4     4863.77     5158.76    253.26 o 
   2  -4   4     2854.79     2731.93    148.67 o 
   3  -4   4     3703.25     3574.19    481.34 o 
   4  -4   4     1803.34     2051.36    209.45 o 
   5  -4   4       48.46      -14.62     24.63 o 
   6  -4   4      634.12      527.33     67.18 o 
   7  -4   4      315.24      302.72     56.72 o 
   8  -4   4      132.06      136.27     50.55 o 
   9  -4   4       15.00       -0.20     52.24 o 
 -10  -3   4       43.74       90.02     54.51 o 
  -9  -3   4      146.20       89.72     70.19 o 
  -8  -3   4      752.79     1068.56    120.94 o 
  -7  -3   4        9.72       -5.54     25.94 o 
  -6  -3   4      565.29      559.11     63.34 o 
  -5  -3   4     1164.82     1096.99     72.75 o 
  -4  -3   4     8431.64     8508.85    275.49 o 
  -3  -3   4     7034.73     6902.62    223.69 o 
  -2  -3   4      857.02      908.56     30.71 o 
  -1  -3   4     2597.64     2797.85     77.93 o 
   0  -3   4    15444.66    15914.91    480.73 o 
   1  -3   4    15651.82    16645.29    861.04 o 
   2  -3   4     1596.97     1686.30     87.15 o 
   3  -3   4      664.36      630.28     27.41 o 
   4  -3   4     2845.24     2734.11     93.66 o 
   5  -3   4     1580.71     1416.69     65.00 o 
   6  -3   4      122.02      251.87     96.74 o 
   7  -3   4        3.45        7.31     59.68 o 
   8  -3   4       32.77       31.53     28.38 o 
   9  -3   4       73.35       31.42     51.62 o 
 -10  -2   4        2.29       46.08     66.62 o 
  -9  -2   4       42.57      155.75    173.85 o 
  -8  -2   4      339.20      403.04     85.80 o 
  -7  -2   4     3050.47     3201.19    286.48 o 
  -6  -2   4     2186.76     2434.08    161.94 o 
  -5  -2   4        0.53      -18.88     18.88 o 
  -4  -2   4     5548.88     5614.16    159.97 o 
  -3  -2   4    15184.91    14755.50    478.79 o 
  -2  -2   4    18244.90    17797.29    580.44 o 
  -1  -2   4     4815.34     4838.17    149.40 o 
   0  -2   4       49.84       65.93     10.37 o 
   1  -2   4    21153.92    19348.74    417.00 o 
   2  -2   4    13595.20    13257.75    623.57 o 
   3  -2   4     2583.45     2653.73     85.24 o 
   4  -2   4        8.59       77.52     32.46 o 
   5  -2   4     1988.48     1892.26    150.07 o 
   6  -2   4     2087.70     2180.23    132.50 o 
   7  -2   4      152.41      190.90     28.86 o 
   8  -2   4       33.55       29.89     22.45 o 
   9  -2   4      193.55      427.68    107.12 o 
  10  -2   4       48.42       64.27     78.35 o 
 -10  -1   4      253.14      118.54     61.82 o 
  -9  -1   4      138.75      145.95     50.19 o 
  -8  -1   4       35.61      125.42     76.41 o 
  -7  -1   4      141.09      173.92     44.37 o 
  -6  -1   4     1158.54     1232.51    179.97 o 
  -5  -1   4     4422.93     3837.76    357.70 o 
  -4  -1   4     8897.62     8978.81    901.07 o 
  -3  -1   4      526.80      517.60     18.24 o 
  -2  -1   4    20556.99    20551.29    635.29 o 
  -1  -1   4     4515.48     4571.34    103.35 o 
   0  -1   4     1036.65     1084.40     39.75 o 
   1  -1   4      173.47      238.26     53.15 o 
   2  -1   4    12990.86    12124.34    294.97 o 
   3  -1   4     9206.88     9484.96    385.43 o 
   4  -1   4      764.41      867.38     53.14 o 
   5  -1   4      405.63      417.01     39.33 o 
   6  -1   4      999.60     1074.28     68.20 o 
   7  -1   4     1499.64     1479.40     89.23 o 
   8  -1   4      941.61      978.49     89.62 o 
   9  -1   4      192.17      181.72     79.48 o 
  10  -1   4      144.37      274.85     93.45 o 
 -10   0   4        5.59       23.16     42.14 o 
  -9   0   4      155.23      162.58     57.66 o 
  -8   0   4      321.70      331.17     64.27 o 
  -7   0   4      751.55      933.75    126.30 o 
  -6   0   4      464.24      407.09     24.91 o 
  -5   0   4     1549.64     1576.58     85.96 o 
  -4   0   4      725.85      845.26     39.13 o 
  -3   0   4     6019.87     6391.16    302.01 o 
  -2   0   4     1384.38     1393.41     36.55 o 
  -1   0   4    18548.87    17657.14    783.84 o 
   0   0   4     6806.82     6974.24    183.08 o 
   1   0   4     6462.17     6512.64    144.17 o 
   2   0   4     7682.21     8082.85    199.68 o 
   3   0   4     2373.37     2348.96    167.46 o 
   4   0   4     4075.23     4545.67    151.97 o 
   5   0   4     8065.88     8093.43    306.51 o 
   6   0   4     1640.16     1612.84     77.65 o 
   7   0   4      754.11      836.34     74.95 o 
   8   0   4      556.25      456.19     45.65 o 
   9   0   4      439.67      436.13    101.10 o 
  10   0   4      301.25      374.68     99.57 o 
  11   0   4        6.99       29.79     72.44 o 
  -9   1   4        0.12      -18.87     42.01 o 
  -8   1   4      133.45       73.26     56.72 o 
  -7   1   4      358.71      388.52     55.96 o 
  -6   1   4      958.37      828.78    112.21 o 
  -5   1   4       12.73       12.94     12.00 o 
  -4   1   4     5944.95     6201.16    215.91 o 
  -3   1   4     5790.38     5719.94    178.40 o 
  -2   1   4     3094.61     3087.44    104.32 o 
  -1   1   4       61.26      101.70     15.17 o 
   0   1   4     5919.74     6554.66     93.72 o 
   1   1   4     1775.44     1817.58     33.74 o 
   2   1   4    20011.35    19900.30    566.29 o 
   3   1   4    13702.03    13566.88    408.06 o 
   4   1   4      431.62      408.58     43.70 o 
   5   1   4     2581.74     2504.01    113.30 o 
   6   1   4     4398.58     3826.36    386.36 o 
   7   1   4     2184.46     2186.55    106.31 o 
   8   1   4       65.41       92.86     20.85 o 
   9   1   4       60.17        9.51     80.09 o 
  10   1   4      174.55      260.11     62.99 o 
  11   1   4       75.02      149.71     81.21 o 
  -9   2   4       25.52       63.15     42.40 o 
  -8   2   4        0.93       14.76     32.39 o 
  -7   2   4       46.47      -12.08     28.43 o 
  -6   2   4     1056.99      913.86     57.62 o 
  -5   2   4     2538.07     2554.91    253.09 o 
  -4   2   4      391.34      478.69     28.57 o 
  -3   2   4        7.20       58.62     20.74 o 
  -2   2   4     3464.53     3294.83    387.81 o 
  -1   2   4    25619.86    24233.95    743.27 o 
   0   2   4     6491.48     6017.23     69.36 o 
   1   2   4    17890.30    17536.76    426.29 o 
   2   2   4      502.74      516.08     14.54 o 
   3   2   4    24526.37    23468.23    773.35 o 
   4   2   4     5786.47     5577.36    225.12 o 
   5   2   4     5751.92     5398.76    493.69 o 
   6   2   4      306.14      369.28     25.89 o 
   7   2   4     2487.13     2456.44    111.20 o 
   8   2   4     1234.34     1047.48    100.54 o 
   9   2   4      251.97      408.58    192.72 o 
  10   2   4       10.25      -19.69     35.86 o 
  11   2   4       86.45       94.10     59.64 o 
  -9   3   4      142.94       52.79     41.13 o 
  -8   3   4      204.63      150.38     90.19 o 
  -7   3   4       43.04       67.36     27.80 o 
  -6   3   4        3.07      -17.50     25.21 o 
  -5   3   4      786.23      781.08    120.14 o 
  -4   3   4     2984.07     3102.10    132.26 o 
  -3   3   4     1994.16     1957.89     70.34 o 
  -2   3   4     1127.99     1285.19     57.02 o 
  -1   3   4     1793.34     2100.87    154.92 o 
   0   3   4    13758.63    12551.78    279.71 o 
   1   3   4    12295.75    11583.90    232.16 o 
   2   3   4     1716.71     1828.80     57.53 o 
   3   3   4     2179.69     2126.13     57.86 o 
   4   3   4    16087.89    14594.44   1063.79 o 
   5   3   4     6308.51     6668.50    216.66 o 
   6   3   4      348.45      356.77     23.57 o 
   7   3   4       84.17      223.58    143.85 o 
   8   3   4     1919.79     2052.09    169.50 o 
   9   3   4      862.80      819.02     95.11 o 
  10   3   4      621.94      546.07     94.11 o 
  11   3   4        9.46       -1.95     33.88 o 
  -8   4   4       17.38      160.48    125.79 o 
  -7   4   4      243.87      200.41     51.04 o 
  -6   4   4      421.27      533.77     54.92 o 
  -5   4   4      300.12      447.70     82.15 o 
  -4   4   4      500.00      540.80     76.52 o 
  -3   4   4     1071.08     1152.82    187.52 o 
  -2   4   4     1758.25     1695.59     69.05 o 
  -1   4   4     4880.31     4744.09    148.90 o 
   0   4   4     1310.67     1271.37     35.98 o 
   1   4   4    11036.52    11625.72    263.15 o 
   2   4   4     5242.55     5202.28    121.35 o 
   3   4   4     7084.99     7224.03    211.32 o 
   4   4   4     1229.74     1319.91     47.07 o 
   5   4   4     6220.46     5672.65    637.62 o 
   6   4   4     5107.61     5596.41    200.11 o 
   7   4   4     2658.16     2621.79    103.02 o 
   8   4   4       42.84       11.58     50.19 o 
   9   4   4      372.21      361.70     62.36 o 
  10   4   4      159.19      204.67     79.68 o 
  11   4   4      533.35      333.04     87.94 o 
  -7   5   4        2.59      -24.11     26.02 o 
  -6   5   4       83.18      172.51     56.48 o 
  -5   5   4      437.43      376.70    206.29 o 
  -4   5   4      827.98      935.41     85.42 o 
  -3   5   4      168.51      142.52     29.17 o 
  -2   5   4     1538.23     1493.20     67.37 o 
  -1   5   4     4121.31     4086.78    260.77 o 
   0   5   4     7063.76     7271.33    216.46 o 
   1   5   4      120.40      194.07     11.34 o 
   2   5   4     2989.78     3036.04     79.28 o 
   3   5   4    11761.92    11404.55    597.54 o 
   4   5   4     7980.29     8060.75    283.07 o 
   5   5   4      561.89      584.54     43.39 o 
   6   5   4      338.54      323.97     23.07 o 
   7   5   4     1184.67     1146.31     71.04 o 
   8   5   4     1800.65     1984.84    162.81 o 
   9   5   4      287.90      320.84     70.29 o 
  10   5   4        0.08        8.45     39.39 o 
  11   5   4       53.02       24.96     47.04 o 
  12   5   4       33.06      -27.84     49.61 o 
  -6   6   4        2.34      -12.34     23.53 o 
  -5   6   4       69.44       93.35     38.59 o 
  -4   6   4     1008.86      920.12    108.24 o 
  -3   6   4     1565.27     1543.68    198.51 o 
  -2   6   4      368.41      370.65     54.66 o 
  -1   6   4      959.09      986.04     84.76 o 
   0   6   4     4601.69     4636.11    212.76 o 
   1   6   4     5505.02     5294.87    163.82 o 
   2   6   4     1337.45     1453.54     48.41 o 
   3   6   4      305.36      307.32     18.75 o 
   4   6   4     1201.55     1226.82    111.70 o 
   5   6   4     4152.70     4157.70    151.53 o 
   6   6   4     1544.17     1705.28     73.54 o 
   7   6   4      546.49      538.75     33.52 o 
   8   6   4      173.01      305.48     56.53 o 
   9   6   4     1051.56     1216.41    141.92 o 
  10   6   4      222.00      236.65     62.46 o 
  11   6   4       35.04       86.67     65.91 o 
  -6   7   4       58.12       67.74     55.30 o 
  -5   7   4      113.00       77.93     25.06 o 
  -4   7   4       10.79       11.70     19.00 o 
  -3   7   4      599.04      832.13    138.31 o 
  -2   7   4     1152.50     1042.64     98.79 o 
  -1   7   4      907.68      766.62     89.26 o 
   0   7   4      317.67      280.01     32.00 o 
   1   7   4     2002.12     1990.56     73.56 o 
   2   7   4     2427.49     2444.85     85.07 o 
   3   7   4     2277.20     2197.96     84.05 o 
   4   7   4     1599.67     1492.19     61.32 o 
   5   7   4     1001.74      962.11     52.51 o 
   6   7   4     3020.73     2966.71    172.53 o 
   7   7   4     1408.97     1351.59     78.83 o 
   8   7   4      845.03     1049.39    108.95 o 
   9   7   4       49.63      103.38     52.06 o 
  10   7   4      793.43      894.52    131.00 o 
  11   7   4      524.64      592.79    126.67 o 
  -4   8   4       17.99       -2.26     25.30 o 
  -3   8   4        4.14       30.60     25.39 o 
  -2   8   4       79.75      130.49     43.79 o 
  -1   8   4      249.11      240.34     28.77 o 
   0   8   4      593.97      547.26     94.70 o 
   1   8   4      116.33      120.37     17.65 o 
   2   8   4      518.70      544.02     48.25 o 
   3   8   4     1726.10     1679.88    131.35 o 
   4   8   4     1121.35     1083.14     59.99 o 
   5   8   4      971.95      966.08     73.84 o 
   6   8   4       58.29      115.67     30.11 o 
   7   8   4     3011.95     3133.41    153.55 o 
   8   8   4     2085.58     2057.19    190.27 o 
   9   8   4      309.02      385.55     69.03 o 
  10   8   4        4.85      208.18     67.29 o 
  11   8   4       49.67       85.06     64.42 o 
  -4   9   4       91.58       52.85     56.32 o 
  -3   9   4      202.23      246.89     97.74 o 
  -2   9   4        8.34      164.41     53.87 o 
  -1   9   4      130.24      155.52     25.34 o 
   0   9   4      218.32      235.51     32.89 o 
   1   9   4     1242.23     1330.32    141.79 o 
   2   9   4      855.26      746.77     85.50 o 
   3   9   4        0.04      -15.86     15.86 o 
   4   9   4      708.74      766.70     67.07 o 
   5   9   4     3382.84     3145.51    229.66 o 
   6   9   4     1342.70     1453.80     96.16 o 
   7   9   4      181.71      228.46     31.48 o 
   8   9   4       41.51      185.32    139.87 o 
   9   9   4     1090.94     1209.38    139.74 o 
  10   9   4      638.91      663.36    119.19 o 
  11   9   4       23.05       79.44    120.39 o 
  -3  10   4       18.28       38.97     55.50 o 
  -2  10   4      264.71      291.38     91.62 o 
  -1  10   4      255.63      308.95     50.85 o 
   0  10   4       11.82       33.36     38.97 o 
   1  10   4      239.23      260.20     39.33 o 
   2  10   4     1218.61     1220.67    151.90 o 
   3  10   4     1098.71     1066.40     86.97 o 
   4  10   4      396.19      395.85     67.04 o 
   5  10   4        4.82      -16.46     18.74 o 
   6  10   4     1032.57      936.74     85.46 o 
   7  10   4      926.59      867.97     69.15 o 
   8  10   4      164.24      183.98    145.48 o 
   9  10   4       18.14       28.61     43.55 o 
  10  10   4       48.31      -35.58     46.73 o 
  -1  11   4      179.96      143.24     52.85 o 
   0  11   4      198.48      213.02     56.11 o 
   1  11   4      195.46      122.68     88.96 o 
   2  11   4        0.78       26.23     44.48 o 
   3  11   4      696.62      734.85    103.55 o 
   4  11   4      700.12      654.93    127.73 o 
   5  11   4      263.19      249.51     35.11 o 
   6  11   4        0.14      -24.67     24.67 o 
   7  11   4      222.01      174.97     36.34 o 
   8  11   4      248.33      252.87     67.97 o 
   9  11   4      187.67      154.22     63.53 o 
   1  12   4      199.36      159.15     94.06 o 
   2  12   4      207.11      239.55    106.10 o 
   3  12   4        3.51       48.20     33.53 o 
   4  12   4      283.92      359.74    169.36 o 
   5  12   4      246.42      187.21     58.34 o 
   6  12   4      157.93      163.18     53.02 o 
   7  12   4        6.93       89.17     69.38 o 
   8  12   4       66.55      346.47    125.49 o 
   4  13   4       23.13      -47.54     53.05 o 
   5  13   4        9.46       17.14     43.05 o 
  -6 -11   5      252.56      370.95     91.82 o 
  -5 -11   5      228.80      205.47     86.92 o 
  -4 -11   5       45.54       43.79     34.44 o 
  -3 -11   5        3.18      -38.59     38.59 o 
  -2 -11   5      249.81      214.52     61.57 o 
  -1 -11   5      221.25      236.76    126.51 o 
   0 -11   5       36.86       33.40     41.12 o 
  -7 -10   5      239.15      224.96     63.48 o 
  -6 -10   5        9.34      -34.52     34.52 o 
  -5 -10   5      222.82      245.64     81.31 o 
  -4 -10   5      555.47      656.36     78.74 o 
  -3 -10   5      454.29      488.31     71.27 o 
  -2 -10   5       70.38       32.28     35.16 o 
  -1 -10   5       25.20       13.50     33.82 o 
   0 -10   5      129.17       80.04     45.73 o 
   1 -10   5      129.65       92.98     77.43 o 
   2 -10   5       22.24      -23.46     42.44 o 
  -8  -9   5       41.77       12.58     52.34 o 
  -7  -9   5      141.66       45.83     47.34 o 
  -6  -9   5      724.25      670.54     98.00 o 
  -5  -9   5      120.42      118.98     30.83 o 
  -4  -9   5      137.74      202.51     35.32 o 
  -3  -9   5      293.71      415.46    118.86 o 
  -2  -9   5      953.38      982.84     95.66 o 
  -1  -9   5      278.69      325.34     55.52 o 
   0  -9   5      108.96      117.39     42.39 o 
   1  -9   5      334.41      343.80     73.24 o 
   2  -9   5      439.90      434.57     84.27 o 
   3  -9   5       73.95       43.88     42.44 o 
   4  -9   5        5.03      -15.80     38.62 o 
  -9  -8   5      358.71      446.68     91.17 o 
  -8  -8   5        3.18       74.57     84.78 o 
  -7  -8   5      278.68      242.26     52.12 o 
  -6  -8   5      452.41      382.40     59.37 o 
  -5  -8   5      923.01      774.55     55.07 o 
  -4  -8   5      199.88      181.28     29.35 o 
  -3  -8   5      656.73      780.36     56.88 o 
  -2  -8   5     1529.76     1675.03    142.18 o 
  -1  -8   5     1855.10     2068.38    166.68 o 
   0  -8   5      834.79      714.36     79.50 o 
   1  -8   5       40.76       24.92     30.94 o 
   2  -8   5      438.67      458.63     76.52 o 
   3  -8   5      659.81      574.60    106.31 o 
   4  -8   5      299.54      357.99     76.55 o 
   5  -8   5       21.65      153.43    144.46 o 
  -9  -7   5      129.90       63.06     73.76 o 
  -8  -7   5      704.24      751.59    168.03 o 
  -7  -7   5      220.39      278.61     52.86 o 
  -6  -7   5        6.07      -30.40     30.40 o 
  -5  -7   5     1642.33     1464.05     78.82 o 
  -4  -7   5     3527.23     3441.16    163.76 o 
  -3  -7   5     1488.71     1234.33    180.29 o 
  -2  -7   5       21.64       60.75     34.79 o 
  -1  -7   5     1761.10     1800.23    137.21 o 
   0  -7   5     1892.61     2135.77    294.44 o 
   1  -7   5      566.85      582.45    103.86 o 
   2  -7   5      509.44      713.28     87.93 o 
   3  -7   5        2.71       40.49     35.00 o 
   4  -7   5      263.77      431.81    166.09 o 
   5  -7   5      211.64      223.22     65.46 o 
   6  -7   5       43.81       30.89     43.60 o 
 -10  -6   5       43.98      218.89    216.39 o 
  -9  -6   5       13.62      -42.14     48.79 o 
  -8  -6   5      390.98      608.38    109.50 o 
  -7  -6   5     1519.94     1466.19    155.69 o 
  -6  -6   5     1063.95      980.98    137.02 o 
  -5  -6   5      838.89      736.92     40.58 o 
  -4  -6   5      333.90      386.95     32.21 o 
  -3  -6   5     2509.06     2601.46    134.97 o 
  -2  -6   5     1909.52     1944.60     87.48 o 
  -1  -6   5     1675.17     2029.08    142.49 o 
   0  -6   5      290.44      282.32     39.07 o 
   1  -6   5      697.10      814.72    102.94 o 
   2  -6   5      379.70      320.77     48.07 o 
   3  -6   5      399.70      367.11     72.84 o 
   4  -6   5       53.92       18.01     39.79 o 
   5  -6   5      135.56       90.97     50.54 o 
   6  -6   5       54.80      104.16     63.97 o 
   7  -6   5       34.88       68.82     49.46 o 
 -10  -5   5      227.19      324.53     83.92 o 
  -9  -5   5      431.60      410.19     81.53 o 
  -8  -5   5      625.20      849.68    111.51 o 
  -7  -5   5      144.24      188.91     47.06 o 
  -6  -5   5     1115.79     1033.29    151.30 o 
  -5  -5   5     1790.51     1590.03     58.06 o 
  -4  -5   5     3708.65     3627.19    146.74 o 
  -3  -5   5      464.03      489.99     38.97 o 
  -2  -5   5      913.09      920.59     57.89 o 
  -1  -5   5     3317.32     3616.89    130.74 o 
   0  -5   5     5943.06     6031.88    203.71 o 
   1  -5   5      262.08      290.87     88.56 o 
   2  -5   5       94.29       99.43     79.88 o 
   3  -5   5     1794.73     1578.04    207.82 o 
   4  -5   5     1190.14     1193.10    190.48 o 
   5  -5   5      145.89      258.45     51.60 o 
   6  -5   5        5.75      -22.85     37.45 o 
   7  -5   5      199.65      139.30     47.75 o 
   8  -5   5      138.49      122.78    105.90 o 
 -10  -4   5        1.13       93.48     59.26 o 
  -9  -4   5       52.69       54.65     51.33 o 
  -8  -4   5      367.47      573.67    147.22 o 
  -7  -4   5     1158.92     1360.40    140.50 o 
  -6  -4   5       21.31       17.56     49.58 o 
  -5  -4   5      539.63      547.22     53.71 o 
  -4  -4   5     2727.21     2800.33    130.87 o 
  -3  -4   5     3093.25     3331.71    129.98 o 
  -2  -4   5      591.32      676.54     39.12 o 
  -1  -4   5      318.29      406.62     23.96 o 
   0  -4   5     5793.10     6587.64    257.70 o 
   1  -4   5    12174.92    12226.83    661.51 o 
   2  -4   5     1589.79     1719.01    111.61 o 
   3  -4   5      410.44      355.25     47.20 o 
   4  -4   5     1609.84     1489.19    144.26 o 
   5  -4   5     3149.08     2874.14    405.95 o 
   6  -4   5      254.12      354.74     61.27 o 
   7  -4   5       15.83       10.45     30.19 o 
   8  -4   5       13.02      108.07     48.74 o 
   9  -4   5      101.37       73.25     73.86 o 
 -10  -3   5       72.18      128.89     65.88 o 
  -9  -3   5        4.73      -10.52     38.35 o 
  -8  -3   5       12.75      -44.07     44.07 o 
  -7  -3   5     1365.32     1493.42    134.19 o 
  -6  -3   5     1122.82     1120.78     94.64 o 
  -5  -3   5      207.61      223.27     36.63 o 
  -4  -3   5       64.38       71.62     18.23 o 
  -3  -3   5     4286.78     4477.90    202.58 o 
  -2  -3   5    10152.70    10204.85    363.77 o 
  -1  -3   5     3292.42     3244.69    172.32 o 
   0  -3   5       86.49      166.47     16.20 o 
   1  -3   5     5609.67     5485.76    254.41 o 
   2  -3   5     9826.54    10198.28    558.98 o 
   3  -3   5     2977.29     3283.60    422.37 o 
   4  -3   5      756.16      659.60     58.55 o 
   5  -3   5      891.14      909.46     82.95 o 
   6  -3   5     1382.78     1397.29    226.69 o 
   7  -3   5      926.31      887.09    113.75 o 
   8  -3   5       13.26       68.18     35.84 o 
   9  -3   5       46.59      -27.95     65.70 o 
 -10  -2   5      142.78      141.65     67.23 o 
  -9  -2   5      165.81      321.30    122.83 o 
  -8  -2   5       70.67       61.65     39.69 o 
  -7  -2   5      181.81      264.05     69.27 o 
  -6  -2   5     1095.53     1112.29     92.87 o 
  -5  -2   5     4162.99     4128.94    243.06 o 
  -4  -2   5     3745.33     3683.15    115.61 o 
  -3  -2   5     1479.40     1372.07     46.29 o 
  -2  -2   5     4665.27     5085.45    157.22 o 
  -1  -2   5     9320.92     8339.40    609.56 o 
   0  -2   5    13755.00    13053.87    534.35 o 
   1  -2   5     3666.65     3232.24    231.24 o 
   2  -2   5     5292.90     6191.37    285.87 o 
   3  -2   5     1375.10     1365.22     82.21 o 
   4  -2   5     1807.52     1626.29    126.66 o 
   5  -2   5     1129.80     1076.01     96.40 o 
   6  -2   5        7.81       21.02     29.18 o 
   7  -2   5      228.72      189.24     68.08 o 
   8  -2   5      259.98      247.68     67.64 o 
   9  -2   5      428.35      167.31     98.86 o 
 -10  -1   5        1.75        0.63     59.68 o 
  -9  -1   5      173.46      112.89     98.35 o 
  -8  -1   5      325.50      432.81     76.01 o 
  -7  -1   5      538.27      677.67    174.46 o 
  -6  -1   5      291.92      388.89     76.01 o 
  -5  -1   5      807.87      666.27     56.35 o 
  -4  -1   5     2520.81     2344.26    182.47 o 
  -3  -1   5     7040.94     7051.67    471.68 o 
  -2  -1   5     4771.83     5051.37    141.00 o 
  -1  -1   5      741.81      780.08     32.51 o 
   0  -1   5     3583.71     3631.32     87.60 o 
   1  -1   5     1091.09     1081.46     46.51 o 
   2  -1   5    18488.45    17540.04    484.11 o 
   3  -1   5       22.00       53.56     19.12 o 
   4  -1   5      859.41      941.52     41.77 o 
   5  -1   5     1227.78     1238.64     64.66 o 
   6  -1   5     1082.48     1129.15     76.57 o 
   7  -1   5      234.73      284.04     36.12 o 
   8  -1   5       43.78       36.73     21.07 o 
   9  -1   5       63.32       49.86     27.29 o 
  10  -1   5      104.70       98.15     67.74 o 
  -9   0   5       27.84      -41.47     41.47 o 
  -8   0   5       40.64       73.36     38.11 o 
  -7   0   5      701.60      760.61     90.87 o 
  -6   0   5     1874.17     2258.40    249.95 o 
  -5   0   5     1534.09     1684.15    102.86 o 
  -4   0   5      355.77      377.28     25.10 o 
  -3   0   5    10175.92    10798.24    405.76 o 
  -2   0   5     6286.98     5669.28    153.63 o 
  -1   0   5     5583.34     5123.27    463.31 o 
   0   0   5      243.86      249.81     13.24 o 
   1   0   5     2143.17     2110.40     46.85 o 
   2   0   5    21520.49    20554.52    632.86 o 
   3   0   5     6446.50     5996.61    199.66 o 
   4   0   5     3385.07     3772.86    216.25 o 
   5   0   5       82.97      134.33     39.42 o 
   6   0   5     6107.91     6169.30    279.58 o 
   7   0   5     2523.36     2435.62    124.11 o 
   8   0   5      499.52      510.62     63.70 o 
   9   0   5        9.33       48.21     32.94 o 
  10   0   5      254.85      220.66     53.48 o 
  11   0   5       69.53       47.54     61.42 o 
  -9   1   5      182.89      168.20     99.57 o 
  -8   1   5       47.32       55.35     40.87 o 
  -7   1   5       22.96       17.83     28.77 o 
  -6   1   5      264.19      222.69     23.44 o 
  -5   1   5     2605.91     2607.44    130.78 o 
  -4   1   5     1095.92     1112.93     51.49 o 
  -3   1   5      643.25      857.12     48.49 o 
  -2   1   5     1597.02     1595.01     59.40 o 
  -1   1   5    13050.42    12994.80    337.93 o 
   0   1   5     8827.02     9028.81    196.91 o 
   1   1   5      692.32      680.42     19.20 o 
   2   1   5        4.73       26.88      8.45 o 
   3   1   5    11479.50    11816.60    372.71 o 
   4   1   5     9512.26     9716.70    330.00 o 
   5   1   5     2211.27     2295.71     85.10 o 
   6   1   5      926.20     1110.68     68.02 o 
   7   1   5     1118.75      996.96     87.49 o 
   8   1   5     1806.07     1750.77    100.39 o 
   9   1   5      227.31      213.85     49.47 o 
  10   1   5      214.49      206.58     55.76 o 
  11   1   5       19.72       -4.18     82.13 o 
  -9   2   5       21.06       54.25     61.93 o 
  -8   2   5      315.74      176.47    117.63 o 
  -7   2   5      188.03      158.56     48.15 o 
  -6   2   5      163.87      190.73     30.03 o 
  -5   2   5      207.25      301.04     32.25 o 
  -4   2   5     2096.42     2114.50     87.45 o 
  -3   2   5     4240.46     4111.19    531.99 o 
  -2   2   5     4415.41     4631.44    373.02 o 
  -1   2   5      113.60      137.49     23.03 o 
   0   2   5     6717.95     6554.53    132.26 o 
   1   2   5    12761.90    12939.21    258.03 o 
   2   2   5    12382.09    12365.43    331.38 o 
   3   2   5     2766.55     2699.48     71.93 o 
   4   2   5     2401.26     2378.69     76.24 o 
   5   2   5     5365.02     5655.28    193.53 o 
   6   2   5     3703.12     3582.25    185.76 o 
   7   2   5      136.56      208.50     26.92 o 
   8   2   5      135.43      192.16     28.00 o 
   9   2   5      552.36      463.80     64.09 o 
  10   2   5      171.42      219.45     57.61 o 
  11   2   5       42.81       80.47     46.14 o 
  -8   3   5        1.33        8.57     34.86 o 
  -7   3   5      200.67      130.97     70.70 o 
  -6   3   5      578.54      527.87     50.42 o 
  -5   3   5      977.21     1035.12     66.76 o 
  -4   3   5      436.81      389.22     49.99 o 
  -3   3   5     1210.81      993.25    102.23 o 
  -2   3   5     4395.59     4156.87    125.99 o 
  -1   3   5    14268.41    14554.37    584.65 o 
   0   3   5     3088.59     3338.63    108.39 o 
   1   3   5      463.25      485.87     24.45 o 
   2   3   5     2715.17     2639.69     99.95 o 
   3   3   5    12405.14    13264.62    426.37 o 
   4   3   5     3413.41     3535.08    163.38 o 
   5   3   5       91.38      136.17     24.35 o 
   6   3   5     2055.17     1886.90    138.82 o 
   7   3   5     2496.49     2630.08    120.04 o 
   8   3   5      349.90      426.21     40.17 o 
   9   3   5       76.64       82.75     40.34 o 
  10   3   5       59.68      -35.74     35.74 o 
  11   3   5      210.98      281.38     79.60 o 
  -8   4   5       74.59       -4.69     49.79 o 
  -7   4   5       10.75        4.81     28.70 o 
  -6   4   5       12.95      -23.94     23.94 o 
  -5   4   5      631.83      658.97     70.91 o 
  -4   4   5     1559.25     1752.93     93.67 o 
  -3   4   5      333.05      352.05     40.18 o 
  -2   4   5      159.40      190.40     16.91 o 
  -1   4   5     1217.39     1149.49     86.40 o 
   0   4   5     9657.83     8975.39    213.23 o 
   1   4   5    10157.79    10555.71    454.30 o 
   2   4   5      138.49      173.35     15.56 o 
   3   4   5    11090.82    11110.86    347.31 o 
   4   4   5    16155.86    16301.14    593.87 o 
   5   4   5      626.00      687.17     56.11 o 
   6   4   5      294.34      378.35     24.59 o 
   7   4   5      313.42      297.51     54.34 o 
   8   4   5     2658.33     2821.68    134.69 o 
   9   4   5     1713.01     1785.35    163.67 o 
  10   4   5       89.19      145.90     51.55 o 
  11   4   5       13.76       15.17     44.93 o 
  -7   5   5       97.21       -9.59     49.99 o 
  -6   5   5       66.13       52.65     27.56 o 
  -5   5   5        0.35       47.27     28.39 o 
  -4   5   5      376.61      415.63     55.49 o 
  -3   5   5     1839.06     1950.05    235.47 o 
  -2   5   5      710.13      774.55     41.97 o 
  -1   5   5       11.47       47.47     21.58 o 
   0   5   5     5419.90     4979.75    297.69 o 
   1   5   5    11201.39    10346.28    418.03 o 
   2   5   5      891.18      805.09     35.33 o 
   3   5   5       32.63       60.05      8.29 o 
   4   5   5     1747.80     1837.04     67.77 o 
   5   5   5    10176.25    10541.41    410.03 o 
   6   5   5     5226.44     5610.62    402.27 o 
   7   5   5     1407.90     1471.16     62.95 o 
   8   5   5       79.01       48.32     54.79 o 
   9   5   5     1314.29     1517.18    156.01 o 
  10   5   5      646.95      469.36     90.25 o 
  11   5   5      340.58      349.70     96.58 o 
  12   5   5       15.79       23.25     52.36 o 
  -6   6   5       71.36       69.14     37.76 o 
  -5   6   5       60.48       74.57     31.43 o 
  -4   6   5      164.47      206.87     33.69 o 
  -3   6   5      336.24      357.48     37.34 o 
  -2   6   5     1596.73     1490.07    142.23 o 
  -1   6   5     1751.78     1525.38     85.59 o 
   0   6   5      905.84      788.66     29.51 o 
   1   6   5     1225.30     1135.25     44.40 o 
   2   6   5     3529.11     3457.50    210.99 o 
   3   6   5     2834.05     2654.69     85.77 o 
   4   6   5     3728.41     3508.92    125.19 o 
   5   6   5      233.94      318.75     51.50 o 
   6   6   5      390.97      431.05     28.37 o 
   7   6   5     1409.90     1507.47     74.38 o 
   8   6   5     2399.20     2448.38    195.38 o 
   9   6   5      605.00      678.65     96.31 o 
  10   6   5      141.13      191.55     60.94 o 
  11   6   5      208.47      124.39     56.12 o 
  -6   7   5       29.92       27.95     60.19 o 
  -5   7   5      178.44      227.03    145.89 o 
  -4   7   5      189.39      223.33     63.32 o 
  -3   7   5       93.69      145.08     62.48 o 
  -2   7   5       54.03       57.48     26.68 o 
  -1   7   5      539.47      408.10     31.50 o 
   0   7   5     1532.07     1457.81    137.05 o 
   1   7   5     3038.20     2975.02    103.08 o 
   2   7   5      471.08      432.68     32.20 o 
   3   7   5       59.83       48.06     10.77 o 
   4   7   5     2861.82     2763.79    107.83 o 
   5   7   5     3722.33     3488.31    151.13 o 
   6   7   5      182.82      137.21     22.93 o 
   7   7   5        9.77       31.82     28.82 o 
   8   7   5      497.30      660.72     95.90 o 
   9   7   5      549.48      577.90     80.59 o 
  10   7   5       64.23      187.47    102.43 o 
  11   7   5        0.16       61.24     53.51 o 
  -5   8   5        0.17      -35.50     68.76 o 
  -4   8   5       66.23       75.09     36.13 o 
  -3   8   5      722.52      809.63     89.50 o 
  -2   8   5      543.72      604.54     66.46 o 
  -1   8   5        9.14        3.67     28.95 o 
   0   8   5        9.94       -7.81     16.15 o 
   1   8   5      596.74      551.02     58.60 o 
   2   8   5     2781.75     2494.40    131.72 o 
   3   8   5      888.88      749.44     90.32 o 
   4   8   5       48.18      121.27     27.24 o 
   5   8   5     1463.42     1434.22     69.37 o 
   6   8   5     3339.00     3355.01    165.18 o 
   7   8   5      440.34      371.84     83.14 o 
   8   8   5       55.35      171.36    104.88 o 
   9   8   5      511.38      521.60     84.27 o 
  10   8   5     1052.08      943.99    127.82 o 
  11   8   5      107.63       57.50     49.61 o 
  -4   9   5       13.32      -10.41     62.85 o 
  -3   9   5        7.14       24.54     33.77 o 
  -2   9   5      133.47      177.44     66.11 o 
  -1   9   5      765.40      773.93     83.53 o 
   0   9   5      337.72      380.14     53.43 o 
   1   9   5       47.23       51.98     32.55 o 
   2   9   5     1478.54     1412.12     90.50 o 
   3   9   5     1537.44     1411.17     69.71 o 
   4   9   5      943.28      828.91     68.90 o 
   5   9   5      209.80      222.46     40.75 o 
   6   9   5     1594.66     1659.38     98.82 o 
   7   9   5     2742.55     2688.54    145.60 o 
   8   9   5      704.55      820.88    100.78 o 
   9   9   5      220.37      205.70     58.86 o 
  10   9   5       29.02      -52.91     86.51 o 
  11   9   5      307.56      289.74     88.38 o 
  -3  10   5       22.84      -20.81     56.11 o 
  -2  10   5        0.15      -57.95     62.23 o 
  -1  10   5      116.07      197.77     44.58 o 
   0  10   5      343.23      316.38     53.05 o 
   1  10   5      632.20      588.09     72.47 o 
   2  10   5      109.11      168.56     55.19 o 
   3  10   5      706.19      748.94     95.08 o 
   4  10   5     1491.49     1310.81    126.57 o 
   5  10   5      899.02      912.75     63.71 o 
   6  10   5      375.23      394.93     52.45 o 
   7  10   5      194.21      235.36     73.51 o 
   8  10   5      576.79      587.21     75.24 o 
   9  10   5      266.93      417.65     82.61 o 
  10  10   5      127.74      270.67    229.24 o 
  -1  11   5       51.34       11.22     54.48 o 
   0  11   5       32.24      106.95     61.11 o 
   1  11   5      170.53      204.89     51.11 o 
   2  11   5      596.16      535.03     99.17 o 
   3  11   5      486.65      420.38     66.84 o 
   4  11   5        0.03       50.48     42.45 o 
   5  11   5      213.41      265.41     48.76 o 
   6  11   5      538.96      488.82     98.45 o 
   7  11   5      227.11      275.52     44.16 o 
   8  11   5        7.06      -14.95     35.00 o 
   1  12   5       10.31      102.23     70.80 o 
   2  12   5       34.48       73.72     72.13 o 
   3  12   5      265.23      163.00     50.44 o 
   4  12   5      116.21       96.87     53.14 o 
   5  12   5        7.58       29.52     36.72 o 
   6  12   5        2.67      250.59    208.84 o 
   7  12   5      221.23      293.62    102.84 o 
   8  12   5      275.35      338.51    114.88 o 
  -5 -11   6      154.66      361.77    111.20 o 
  -4 -11   6      322.10      266.07     84.47 o 
  -3 -11   6      325.64      360.96     72.01 o 
  -2 -11   6      187.77      289.68     70.74 o 
  -1 -11   6        9.55      -43.58     43.58 o 
  -7 -10   6      119.29      227.31     76.92 o 
  -6 -10   6      364.73      373.20    106.72 o 
  -5 -10   6      347.65      327.90     97.33 o 
  -4 -10   6        1.62      -19.98     85.60 o 
  -3 -10   6      195.01      209.43     52.75 o 
  -2 -10   6      612.59      638.76     96.72 o 
  -1 -10   6      474.21      656.31    197.21 o 
   0 -10   6        7.59      126.75     51.10 o 
   1 -10   6       34.51      -12.49    101.21 o 
   2 -10   6      111.48      109.27     57.57 o 
  -8  -9   6      343.26      382.24    155.58 o 
  -7  -9   6        1.03       56.75     44.89 o 
  -6  -9   6      116.21       73.90     37.58 o 
  -5  -9   6      644.67      538.59     53.31 o 
  -4  -9   6      552.17      582.29     80.33 o 
  -3  -9   6      105.97       69.88     33.57 o 
  -2  -9   6        3.10        7.14     29.28 o 
  -1  -9   6      314.95      265.35     58.43 o 
   0  -9   6      235.54      297.51     65.05 o 
   1  -9   6       39.43      -25.82     35.86 o 
   2  -9   6       27.85        0.38     56.32 o 
   3  -9   6       64.35       60.48     57.08 o 
   4  -9   6       63.37       70.44     63.46 o 
  -9  -8   6        1.77      -50.16     50.16 o 
  -8  -8   6      252.40      215.17     60.86 o 
  -7  -8   6      510.67      543.86    104.98 o 
  -6  -8   6      555.84      562.83     74.99 o 
  -5  -8   6       12.36       56.96     30.82 o 
  -4  -8   6     1123.45     1154.53     77.42 o 
  -3  -8   6     1101.32     1125.55     74.95 o 
  -2  -8   6      238.02      241.22     42.88 o 
  -1  -8   6       13.93        2.25     27.32 o 
   0  -8   6      235.36      307.92     54.43 o 
   1  -8   6      417.64      643.84     90.79 o 
   2  -8   6      254.91      420.99     69.50 o 
   3  -8   6      111.54       68.42     47.33 o 
   4  -8   6       89.44       98.20     60.79 o 
   5  -8   6       61.08      110.35     74.99 o 
  -9  -7   6       65.01      109.25     53.97 o 
  -8  -7   6        6.44      -41.28     41.28 o 
  -7  -7   6      518.99      377.99     70.67 o 
  -6  -7   6      632.12      600.81     71.68 o 
  -5  -7   6      588.82      538.95     48.06 o 
  -4  -7   6        3.08      -16.25     19.70 o 
  -3  -7   6     1307.50     1523.85    177.93 o 
  -2  -7   6     1300.91     1459.84    146.04 o 
  -1  -7   6     3179.49     3301.52    308.72 o 
   0  -7   6      866.85     1010.57     94.56 o 
   1  -7   6      958.81      994.95    197.82 o 
   2  -7   6      811.32      966.66    101.64 o 
   3  -7   6      723.61      913.06    187.11 o 
   4  -7   6      253.44      400.62     72.78 o 
   5  -7   6       32.41       34.72     40.06 o 
   6  -7   6       81.65      105.39     64.96 o 
  -9  -6   6      329.09      330.93    124.67 o 
  -8  -6   6      266.05      192.56     95.59 o 
  -7  -6   6        8.67       20.38     46.73 o 
  -6  -6   6      432.00      338.96     70.40 o 
  -5  -6   6     1547.91     1513.12     78.09 o 
  -4  -6   6     3383.14     3559.71    167.17 o 
  -3  -6   6      689.97      614.89     44.54 o 
  -2  -6   6      386.75      460.19     36.75 o 
  -1  -6   6     1722.52     1878.35    116.31 o 
   0  -6   6     2275.24     2362.20    164.19 o 
   1  -6   6     2574.85     2520.65    206.59 o 
   2  -6   6       56.39       62.19     30.84 o 
   3  -6   6      666.95      515.48     97.64 o 
   4  -6   6      851.54      988.10    253.93 o 
   5  -6   6      316.62      532.39    217.72 o 
   6  -6   6        1.42      -26.69     42.88 o 
   7  -6   6        2.33      -53.30     65.91 o 
 -10  -5   6        2.78       -2.22     45.87 o 
  -9  -5   6        1.31       27.93     51.42 o 
  -8  -5   6      392.88      411.15    105.59 o 
  -7  -5   6     1368.26     1452.45    143.43 o 
  -6  -5   6      205.51      243.92     45.64 o 
  -5  -5   6      183.28      126.89     16.98 o 
  -4  -5   6      183.67      212.36     28.80 o 
  -3  -5   6     4049.10     3841.13    158.50 o 
  -2  -5   6     2802.94     2886.13    142.43 o 
  -1  -5   6       50.67       90.72     30.57 o 
   0  -5   6      146.54      160.31     29.27 o 
   1  -5   6     1282.87     1211.15    150.58 o 
   2  -5   6      638.31      705.94     73.36 o 
   3  -5   6      343.94      449.42    122.22 o 
   4  -5   6       79.81       36.15     32.07 o 
   5  -5   6     1056.42      960.11    176.19 o 
   6  -5   6      231.66      323.30     62.83 o 
   7  -5   6        8.12       15.04     34.25 o 
   8  -5   6        2.85      129.45     51.88 o 
 -10  -4   6      201.52      299.28    131.40 o 
  -9  -4   6       83.32      117.74     64.23 o 
  -8  -4   6       35.37       86.42     54.89 o 
  -7  -4   6      127.73      139.70     84.37 o 
  -6  -4   6     1656.07     1629.72    138.93 o 
  -5  -4   6      728.01      569.44     31.46 o 
  -4  -4   6      434.48      382.08     29.70 o 
  -3  -4   6      196.71      216.43     41.01 o 
  -2  -4   6     1443.12     1407.31     68.24 o 
  -1  -4   6     1364.36     1288.88     50.40 o 
   0  -4   6     3278.49     3255.70    103.30 o 
   1  -4   6       91.02       88.08     29.41 o 
   2  -4   6     3479.59     3607.04    207.84 o 
   3  -4   6     2191.74     2124.14    145.46 o 
   4  -4   6      475.80      479.25     58.65 o 
   5  -4   6       21.63        9.76     45.20 o 
   6  -4   6      350.75      432.20    129.98 o 
   7  -4   6      334.40      257.99     59.82 o 
   8  -4   6      137.52      105.26     85.70 o 
 -10  -3   6       25.86        4.30     44.87 o 
  -9  -3   6       95.63      102.99    103.55 o 
  -8  -3   6      252.94      336.42     76.54 o 
  -7  -3   6      401.81      497.49     79.56 o 
  -6  -3   6      276.79      271.60     49.51 o 
  -5  -3   6     1777.33     1580.75    169.15 o 
  -4  -3   6     2611.90     2561.78     93.89 o 
  -3  -3   6     4925.30     5012.59    182.44 o 
  -2  -3   6      350.95      372.19     24.73 o 
  -1  -3   6    10216.69    10282.90    364.86 o 
   0  -3   6    15371.55    15470.43    553.34 o 
   1  -3   6     7253.57     6666.62    151.54 o 
   2  -3   6      990.51     1066.13     68.20 o 
   3  -3   6     3093.33     3066.91    268.32 o 
   4  -3   6     2019.43     2269.80    395.44 o 
   5  -3   6     3470.40     3109.61    333.20 o 
   6  -3   6      981.42     1240.06    134.87 o 
   7  -3   6        4.86       29.90     33.67 o 
   8  -3   6      137.35       95.38     62.74 o 
   9  -3   6      154.85      114.06     76.31 o 
 -10  -2   6       52.63      -34.33     58.46 o 
  -9  -2   6      132.59      -11.00    115.29 o 
  -8  -2   6      407.46      436.88     77.38 o 
  -7  -2   6      376.09      348.97     59.19 o 
  -6  -2   6      701.68      762.90     77.32 o 
  -5  -2   6       27.45       33.72     10.19 o 
  -4  -2   6     2832.66     2755.31    101.85 o 
  -3  -2   6     8949.16     8936.11    325.61 o 
  -2  -2   6    12744.76    12024.03    488.80 o 
  -1  -2   6      396.00      400.31     20.46 o 
   0  -2   6     5141.31     4734.68    161.01 o 
   1  -2   6     8915.76     7617.74    740.61 o 
   2  -2   6    10312.28    10198.76    500.05 o 
   3  -2   6     1137.48     1013.02     74.27 o 
   4  -2   6        3.62        1.39      6.96 o 
   5  -2   6      860.55      791.79     58.79 o 
   6  -2   6     1102.27     1039.99     67.82 o 
   7  -2   6      190.02      175.04     39.39 o 
   8  -2   6       63.47      173.61    145.59 o 
   9  -2   6       21.48       18.64     33.33 o 
  10  -2   6       55.08      106.51     85.49 o 
  -9  -1   6      210.88      257.69    151.60 o 
  -8  -1   6      146.13      263.94     77.64 o 
  -7  -1   6      357.78      349.97     61.33 o 
  -6  -1   6     5456.02     6042.85    442.79 o 
  -5  -1   6     1988.85     1948.23    167.27 o 
  -4  -1   6      241.15      291.54     18.70 o 
  -3  -1   6      425.87      490.48     50.60 o 
  -2  -1   6     8913.48     9301.70    309.24 o 
  -1  -1   6     9042.76     9102.14    279.50 o 
   0  -1   6     2951.37     3037.16     82.43 o 
   1  -1   6      143.76      176.52     26.97 o 
   2  -1   6      221.45      338.27     25.61 o 
   3  -1   6     4516.98     4218.54    114.62 o 
   4  -1   6     1421.69     1382.47     47.28 o 
   5  -1   6       67.55      100.78     16.74 o 
   6  -1   6      975.64      997.83     58.91 o 
   7  -1   6     1633.64     1492.48    103.81 o 
   8  -1   6      150.90      232.98     36.91 o 
   9  -1   6        2.77        7.61     29.69 o 
  10  -1   6       37.40        2.45     61.01 o 
  -9   0   6      207.72      332.35     74.22 o 
  -8   0   6      112.20      117.01     49.87 o 
  -7   0   6      218.20      241.70     49.37 o 
  -6   0   6     1893.09     2153.71    335.55 o 
  -5   0   6     2229.33     2144.63    176.76 o 
  -4   0   6     6981.06     7040.73    359.75 o 
  -3   0   6      381.76      386.87     21.54 o 
  -2   0   6      416.55      445.35     18.28 o 
  -1   0   6      362.24      363.36     31.30 o 
   0   0   6     2040.82     1843.05     58.12 o 
   1   0   6     2813.63     3225.48     82.29 o 
   2   0   6     1426.17     1323.61     37.84 o 
   3   0   6     2098.91     2179.34     67.85 o 
   4   0   6     4395.99     3690.49    141.75 o 
   5   0   6     1020.33     1054.22     50.08 o 
   6   0   6     1099.66     1122.37     77.55 o 
   7   0   6      107.48      115.69     50.21 o 
   8   0   6      904.74      890.48     99.18 o 
   9   0   6      560.83      589.75     58.17 o 
  10   0   6      124.58      199.15     81.21 o 
  11   0   6        7.44      -62.44     62.85 o 
  -9   1   6       18.92       16.28     39.12 o 
  -8   1   6      134.82      116.26     47.95 o 
  -7   1   6      368.57      487.20     66.82 o 
  -6   1   6      125.80      198.29     26.59 o 
  -5   1   6       82.36      146.26     29.33 o 
  -4   1   6      199.53      193.70     24.66 o 
  -3   1   6     1201.76     1260.64     49.00 o 
  -2   1   6     6309.53     6773.34    301.07 o 
  -1   1   6     2851.05     2945.25     72.81 o 
   0   1   6     2016.01     2186.96     57.95 o 
   1   1   6     8015.60     8087.64    205.62 o 
   2   1   6    16790.87    17008.43    681.93 o 
   3   1   6    11613.21    11759.46    461.69 o 
   4   1   6        7.27       37.14     15.39 o 
   5   1   6     2309.48     2271.36     89.21 o 
   6   1   6     4956.77     5082.73    203.43 o 
   7   1   6     3195.61     3432.20    174.07 o 
   8   1   6      465.46      409.89     91.56 o 
   9   1   6       88.14        6.80     29.58 o 
  10   1   6      267.68      272.77     65.29 o 
  11   1   6       79.62      120.18     69.38 o 
  -8   2   6       11.10        5.77     33.87 o 
  -7   2   6       69.17       33.06     31.12 o 
  -6   2   6      259.20      255.14     33.21 o 
  -5   2   6     1724.06     1810.50    147.74 o 
  -4   2   6      740.61      736.68     44.55 o 
  -3   2   6     1005.87     1067.76     63.95 o 
  -2   2   6     2559.83     2521.04    182.10 o 
  -1   2   6    12317.95    11868.37    346.85 o 
   0   2   6    16758.37    16067.55    379.93 o 
   1   2   6        9.48       41.99     14.92 o 
   2   2   6     2846.47     2952.63     77.50 o 
   3   2   6    22393.53    22216.53    799.22 o 
   4   2   6    25737.57    25099.53   1010.69 o 
   5   2   6      808.20      844.98     39.73 o 
   6   2   6      397.04      414.35     30.17 o 
   7   2   6     3427.39     3461.67    229.98 o 
   8   2   6     1326.43     1381.74    109.26 o 
   9   2   6      431.17      523.34     69.98 o 
  10   2   6        5.95      169.91    119.16 o 
  11   2   6      189.37      339.01     98.15 o 
  -8   3   6      120.82      162.64    122.73 o 
  -7   3   6       67.98       69.86     79.68 o 
  -6   3   6        2.29        6.10     20.60 o 
  -5   3   6      190.38      209.53     37.36 o 
  -4   3   6     1954.49     1806.63     99.85 o 
  -3   3   6     2156.86     2152.81     87.45 o 
  -2   3   6      687.60      885.67     35.70 o 
  -1   3   6       64.88       70.21     13.41 o 
   0   3   6     8644.96     8570.69    361.17 o 
   1   3   6     9723.65     9660.92    397.02 o 
   2   3   6     1289.51     1335.27     30.47 o 
   3   3   6      102.81      136.48     30.92 o 
   4   3   6     4796.53     4984.91    159.30 o 
   5   3   6     5909.63     6036.28    238.87 o 
   6   3   6      385.96      435.95     51.25 o 
   7   3   6        0.19       -5.03     11.85 o 
   8   3   6     1356.43     1339.06     76.35 o 
   9   3   6      392.35      396.52     84.78 o 
  10   3   6      112.00      143.39     47.82 o 
  11   3   6       91.67      131.73     55.99 o 
  -8   4   6       28.06      -20.81     57.13 o 
  -7   4   6      153.04       38.14     35.32 o 
  -6   4   6      132.41      158.64     47.83 o 
  -5   4   6      354.41      354.17     47.75 o 
  -4   4   6       21.63       39.68     28.19 o 
  -3   4   6     2401.82     2205.00    165.61 o 
  -2   4   6     2443.83     2685.97    185.82 o 
  -1   4   6     1339.96     1244.12    145.08 o 
   0   4   6       14.38       20.01     10.10 o 
   1   4   6     6162.73     6142.90    263.15 o 
   2   4   6     6665.47     5769.94    531.25 o 
   3   4   6     1003.33      983.18     32.10 o 
   4   4   6       21.77       37.81     16.58 o 
   5   4   6     3006.64     3251.46    150.58 o 
   6   4   6     2142.46     2212.61     88.84 o 
   7   4   6     1609.68     1673.94     81.44 o 
   8   4   6      429.24      463.56     52.62 o 
   9   4   6      471.34      375.53    115.69 o 
  10   4   6      898.60      739.11     92.06 o 
  11   4   6      129.16      164.72     92.23 o 
  -7   5   6        2.42       -8.16     53.05 o 
  -6   5   6      167.88      157.22     33.94 o 
  -5   5   6      117.85      170.16     30.46 o 
  -4   5   6      353.59      357.16     34.77 o 
  -3   5   6      187.63      227.76     39.54 o 
  -2   5   6     2145.82     1938.88    149.70 o 
  -1   5   6     2590.55     2118.98    135.58 o 
   0   5   6     2709.50     2416.69    151.69 o 
   1   5   6       92.25      136.52     20.84 o 
   2   5   6     3400.22     3469.19     79.30 o 
   3   5   6     2657.02     2733.07     77.97 o 
   4   5   6     4354.88     4474.68    150.88 o 
   5   5   6     2813.98     2826.56    101.62 o 
   6   5   6       91.69      152.20     32.99 o 
   7   5   6      522.16      587.15     42.73 o 
   8   5   6     1809.34     1947.62    107.65 o 
   9   5   6     1213.75     1417.25    142.34 o 
  10   5   6      247.21      238.21     72.64 o 
  11   5   6       56.09       19.91     38.84 o 
  -6   6   6        2.11        3.74     31.73 o 
  -5   6   6      127.93      213.44     51.04 o 
  -4   6   6      557.08      584.02    104.30 o 
  -3   6   6      465.45      553.12    105.72 o 
  -2   6   6       38.54       26.15     13.88 o 
  -1   6   6      146.56      111.59     15.01 o 
   0   6   6     2991.19     3054.06    237.61 o 
   1   6   6     6516.81     6173.78    534.90 o 
   2   6   6     2501.67     2310.35    168.77 o 
   3   6   6        1.25       32.63     17.02 o 
   4   6   6     1684.30     1812.74     69.15 o 
   5   6   6     7068.41     7055.09    295.31 o 
   6   6   6     4019.09     4337.82    190.78 o 
   7   6   6      498.54      402.02     53.46 o 
   8   6   6      108.56      168.17     25.30 o 
   9   6   6     1098.66     1160.04    130.11 o 
  10   6   6      318.81      428.92     83.81 o 
  11   6   6       62.57      102.74     58.76 o 
  -5   7   6       27.72       12.87     30.81 o 
  -4   7   6       11.88       10.52     27.73 o 
  -3   7   6      347.38      317.99     57.23 o 
  -2   7   6     1644.06     1499.30    125.18 o 
  -1   7   6      484.93      581.35    124.26 o 
   0   7   6       10.74       31.33     56.52 o 
   1   7   6      333.21      263.47     34.28 o 
   2   7   6     4424.82     3885.84    220.22 o 
   3   7   6     1545.80     1308.69     53.64 o 
   4   7   6      350.94      339.32     32.99 o 
   5   7   6       53.12       58.70     20.26 o 
   6   7   6     3385.05     3484.95    163.26 o 
   7   7   6     2387.48     2265.47    109.45 o 
   8   7   6      121.89      142.38     23.09 o 
   9   7   6      183.24      335.85     68.18 o 
  10   7   6      810.76     1001.87    213.53 o 
  11   7   6      200.01      221.98     71.71 o 
  -5   8   6       59.35       83.25     78.56 o 
  -4   8   6      161.44      226.78    102.94 o 
  -3   8   6      125.49       78.99     58.05 o 
  -2   8   6       77.07      192.33     75.60 o 
  -1   8   6      474.08      577.74     70.33 o 
   0   8   6      593.88      533.15     59.58 o 
   1   8   6      717.77      756.21     75.09 o 
   2   8   6       69.69       60.21     36.73 o 
   3   8   6     1234.79     1004.24     76.68 o 
   4   8   6     2816.37     2808.09    125.63 o 
   5   8   6      445.91      444.93     40.14 o 
   6   8   6      109.41      174.90     45.12 o 
   7   8   6      700.40      787.94     55.02 o 
   8   8   6      966.30      913.26     96.03 o 
   9   8   6      707.82      777.31     96.48 o 
  10   8   6        3.51       69.69     48.91 o 
  11   8   6      277.01      289.81     74.71 o 
  -4   9   6       14.57       -1.22     49.58 o 
  -3   9   6       42.81      127.22    125.79 o 
  -2   9   6      141.53      113.03     42.75 o 
  -1   9   6        0.32      -27.86     27.86 o 
   0   9   6      367.45      395.05     48.57 o 
   1   9   6      837.60      854.79     80.35 o 
   2   9   6      981.13      954.33     86.31 o 
   3   9   6       12.37        4.11     24.55 o 
   4   9   6      995.42     1028.68    107.66 o 
   5   9   6     2417.06     2179.01    113.99 o 
   6   9   6     1764.45     1609.98    116.69 o 
   7   9   6        8.51        0.69     20.04 o 
   8   9   6      528.03      615.87    108.96 o 
   9   9   6      431.32      521.24     82.71 o 
  10   9   6      466.88      451.33    103.25 o 
  11   9   6      112.11      112.49     79.58 o 
  -2  10   6      113.76       56.93     60.60 o 
  -1  10   6      164.93      119.28     36.89 o 
   0  10   6        5.86       38.86     28.04 o 
   1  10   6       81.86      177.07     38.21 o 
   2  10   6     1099.98     1087.42     99.41 o 
   3  10   6     1835.26     1753.10    286.38 o 
   4  10   6      112.64      217.27     48.18 o 
   5  10   6      139.26      187.18     47.32 o 
   6  10   6      655.30      683.21     60.73 o 
   7  10   6     1422.51     1208.14     85.13 o 
   8  10   6      585.10      626.34     79.87 o 
   9  10   6       52.75       83.66     49.17 o 
  10  10   6       83.35       21.57     51.73 o 
  -1  11   6      125.44       65.91     64.68 o 
   0  11   6      251.47      168.71     69.17 o 
   1  11   6       40.20      -35.07     35.07 o 
   2  11   6       14.91        8.23     26.42 o 
   3  11   6      287.31      240.70     57.64 o 
   4  11   6      592.69      589.94     76.61 o 
   5  11   6      324.98      274.51     60.40 o 
   6  11   6       39.73       -7.08     39.18 o 
   7  11   6      123.09      281.36    133.55 o 
   8  11   6      308.87      471.95    157.52 o 
   9  11   6      193.79      187.31    122.43 o 
   1  12   6       93.86        1.02     49.58 o 
   2  12   6       55.36       28.54     66.82 o 
   3  12   6       48.43       36.29     31.96 o 
   4  12   6       18.66       24.80     39.90 o 
   5  12   6      150.24      289.58     75.19 o 
   6  12   6      176.26      209.64    135.08 o 
   7  12   6      118.16      158.34     80.19 o 
   8  12   6       17.08      -20.81     61.42 o 
  -3 -11   7        9.83       97.21     44.57 o 
  -2 -11   7       84.73      245.74     66.33 o 
  -6 -10   7        0.12       53.66     64.48 o 
  -5 -10   7      235.70      147.32     65.29 o 
  -4 -10   7      576.28      600.28     77.00 o 
  -3 -10   7      503.14      489.00     75.86 o 
  -2 -10   7      116.94      158.53     63.70 o 
  -1 -10   7       51.30      142.71    101.72 o 
   0 -10   7      256.82      348.57     77.22 o 
   1 -10   7      183.27      156.26     60.09 o 
  -7  -9   7      334.67      372.95     71.16 o 
  -6  -9   7      403.19      506.72    100.39 o 
  -5  -9   7      385.79      377.69     82.03 o 
  -4  -9   7      103.36      215.12     44.59 o 
  -3  -9   7      675.78      805.62     94.06 o 
  -2  -9   7      380.37      307.79     67.03 o 
  -1  -9   7      184.10      283.54     62.24 o 
   0  -9   7       55.05       80.16     45.99 o 
   1  -9   7      178.75      300.73     65.18 o 
   2  -9   7      167.11      236.62     65.70 o 
   3  -9   7      109.46       73.61     54.41 o 
  -8  -8   7      136.83      117.74     51.82 o 
  -7  -8   7        7.80       25.78     35.70 o 
  -6  -8   7      252.82      342.81     62.32 o 
  -5  -8   7      196.27      180.04     40.87 o 
  -4  -8   7      258.01      217.98     35.71 o 
  -3  -8   7       19.38       76.11     34.86 o 
  -2  -8   7      704.77      817.68    155.79 o 
  -1  -8   7      576.27      652.07    221.29 o 
   0  -8   7      127.62      154.05     99.88 o 
   1  -8   7       28.57       50.77     41.85 o 
   2  -8   7      371.13      317.91     66.58 o 
   3  -8   7      287.44      214.92     58.28 o 
   4  -8   7      192.14      194.20     87.23 o 
   5  -8   7       10.57       24.78     54.29 o 
  -9  -7   7       76.37       -7.46     43.23 o 
  -8  -7   7      282.74      247.20     72.11 o 
  -7  -7   7      105.59      226.47     82.64 o 
  -6  -7   7       31.52       99.64     46.04 o 
  -5  -7   7      394.60      358.06     38.47 o 
  -4  -7   7     1256.73     1286.88     85.07 o 
  -3  -7   7      373.18      395.61     39.19 o 
  -2  -7   7       22.92       19.22     31.01 o 
  -1  -7   7       69.10       63.59     36.07 o 
   0  -7   7     1495.45     1810.63    244.96 o 
   1  -7   7     1254.50     1305.86    186.70 o 
   2  -7   7      164.99      202.09     49.72 o 
   3  -7   7        0.42        9.97     36.24 o 
   4  -7   7      184.49      140.08     52.85 o 
   5  -7   7      158.08       65.87     47.31 o 
   6  -7   7       60.67      110.91     62.16 o 
  -9  -6   7        0.87       10.06     39.03 o 
  -8  -6   7       48.52        9.05     35.40 o 
  -7  -6   7      955.80      914.56    102.29 o 
  -6  -6   7      853.19      754.41     82.74 o 
  -5  -6   7       63.07       35.59     18.21 o 
  -4  -6   7       28.60      -13.00     25.99 o 
  -3  -6   7     2057.24     2077.92    156.71 o 
  -2  -6   7     3244.53     3224.10    163.18 o 
  -1  -6   7     1640.02     1677.80    125.40 o 
   0  -6   7      515.41      589.31     69.03 o 
   1  -6   7      342.15      406.79     60.98 o 
   2  -6   7     1565.10     1676.21    157.39 o 
   3  -6   7      822.38      942.65    120.18 o 
   4  -6   7      359.11      481.02     76.82 o 
   5  -6   7        3.73       -4.86     38.97 o 
   6  -6   7      105.87       98.13     52.76 o 
   7  -6   7       51.79       20.44     60.91 o 
  -9  -5   7      145.37      289.21     72.43 o 
  -8  -5   7       82.99      206.09    120.08 o 
  -7  -5   7        0.94       71.78    146.30 o 
  -6  -5   7     1248.26     1117.87    116.09 o 
  -5  -5   7     1995.64     1912.78    144.75 o 
  -4  -5   7     1550.71     1445.83     76.04 o 
  -3  -5   7      220.25      202.66     40.46 o 
  -2  -5   7     1346.75     1455.81     82.28 o 
  -1  -5   7     1931.82     2042.08    159.24 o 
   0  -5   7     4161.26     4080.11    251.25 o 
   1  -5   7      912.83      996.75     80.69 o 
   2  -5   7      220.99      221.52     40.37 o 
   3  -5   7     1294.76     1266.29    179.97 o 
   4  -5   7     1191.53     1321.49    251.79 o 
   5  -5   7      123.69      142.86     47.26 o 
   6  -5   7       29.42      -27.47     60.60 o 
   7  -5   7       86.81       92.11     52.98 o 
   8  -5   7       65.10        3.02     66.42 o 
  -9  -4   7      115.87      254.54    211.59 o 
  -8  -4   7      363.35      351.54     69.76 o 
  -7  -4   7      638.12      641.03     83.76 o 
  -6  -4   7      282.02      322.44     70.29 o 
  -5  -4   7      254.16      219.37     22.35 o 
  -4  -4   7     1342.28     1312.81     70.82 o 
  -3  -4   7     4134.30     4196.32    180.88 o 
  -2  -4   7     1779.82     1740.34     77.29 o 
  -1  -4   7     1121.03     1188.86     52.12 o 
   0  -4   7     3725.17     3496.96    210.01 o 
   1  -4   7     3256.17     3326.32    192.92 o 
   2  -4   7      581.12      602.31     60.08 o 
   3  -4   7      567.70      507.90     56.10 o 
   4  -4   7      717.11      676.64     80.13 o 
   5  -4   7     1274.61     1270.24    121.76 o 
   6  -4   7      663.90      570.23     79.71 o 
   7  -4   7        8.75       10.03     39.38 o 
   8  -4   7       76.93      156.89    134.57 o 
  -9  -3   7        2.82      181.00     72.90 o 
  -8  -3   7       34.39       91.94     44.29 o 
  -7  -3   7      210.65      363.97    131.00 o 
  -6  -3   7     1261.86     1343.62    122.45 o 
  -5  -3   7      730.93      720.73     63.33 o 
  -4  -3   7       47.92       57.84     36.19 o 
  -3  -3   7     1669.71     1673.85     73.30 o 
  -2  -3   7     6338.23     6307.81    246.50 o 
  -1  -3   7     1301.60     1262.04    125.38 o 
   0  -3   7        9.85       10.70      9.06 o 
   1  -3   7     2241.05     2338.23     86.07 o 
   2  -3   7     6301.03     6340.03    375.23 o 
   3  -3   7     2032.88     2124.21    140.81 o 
   4  -3   7       72.45      170.69     36.88 o 
   5  -3   7      549.91      499.13     68.37 o 
   6  -3   7      291.20      236.08     74.88 o 
   7  -3   7      188.21      242.36    114.26 o 
   8  -3   7      116.77      117.17     55.00 o 
   9  -3   7        0.77      -21.18     42.18 o 
  -9  -2   7      387.82      367.48    105.39 o 
  -8  -2   7      135.38      368.80    196.60 o 
  -7  -2   7        2.19       29.69     32.05 o 
  -6  -2   7      465.74      398.68     68.66 o 
  -5  -2   7     3952.56     3673.13    235.05 o 
  -4  -2   7     1436.20     1362.02     63.85 o 
  -3  -2   7      475.53      518.88     61.27 o 
  -2  -2   7     2010.42     1952.73    105.13 o 
  -1  -2   7     9905.15     9633.95    358.50 o 
   0  -2   7     3449.82     3039.69     99.68 o 
   1  -2   7     5450.51     4895.45    223.97 o 
   2  -2   7       39.50       33.21     10.02 o 
   3  -2   7     2230.38     2416.03    135.99 o 
   4  -2   7     3172.16     3115.16    263.52 o 
   5  -2   7     1789.78     1739.70    156.81 o 
   6  -2   7      248.47      274.71    136.20 o 
   7  -2   7      839.57      786.21    130.08 o 
   8  -2   7      118.57      111.75     40.66 o 
   9  -2   7       27.87       22.61     35.99 o 
  10  -2   7       31.37      -65.50     66.11 o 
  -9  -1   7        2.00       31.36     54.17 o 
  -8  -1   7      306.35      458.62    127.63 o 
  -7  -1   7      366.06      393.48     69.18 o 
  -6  -1   7      326.40      440.94     70.80 o 
  -5  -1   7       11.22       20.21     13.23 o 
  -4  -1   7     3919.05     3901.78    330.41 o 
  -3  -1   7     4399.36     4550.12    160.37 o 
  -2  -1   7     5329.30     5489.24    251.62 o 
  -1  -1   7       22.84       10.28      8.79 o 
   0  -1   7    10941.30    10952.71    364.77 o 
   1  -1   7     6281.23     5798.00    243.48 o 
   2  -1   7     4386.78     4130.02    131.54 o 
   3  -1   7     2999.37     2949.82    134.82 o 
   4  -1   7     1164.65     1026.99     82.28 o 
   5  -1   7     2418.81     2133.55    106.11 o 
   6  -1   7     2359.59     2392.83    183.86 o 
   7  -1   7      781.93      806.82    151.09 o 
   8  -1   7       43.59       62.44     51.22 o 
   9  -1   7      535.70      517.05     91.62 o 
  -9   0   7       11.21       33.67     43.51 o 
  -8   0   7       36.58       61.95     45.73 o 
  -7   0   7      297.58      302.69     65.54 o 
  -6   0   7      449.35      548.26     67.16 o 
  -5   0   7      587.22      716.70     48.41 o 
  -4   0   7        0.29       15.66     13.96 o 
  -3   0   7     1290.61     1585.86    160.83 o 
  -2   0   7     2027.42     2049.67     75.40 o 
  -1   0   7     6592.33     7185.66    346.62 o 
   0   0   7       22.42       32.34     11.02 o 
   1   0   7      487.10      473.28     18.78 o 
   2   0   7     7950.14     8430.42    263.18 o 
   3   0   7     6068.13     6317.15    202.73 o 
   4   0   7      282.07      339.29     23.25 o 
   5   0   7      406.39      344.44     29.11 o 
   6   0   7     2184.08     2241.14    119.68 o 
   7   0   7     2968.65     3033.25    160.63 o 
   8   0   7       78.74      199.96     67.38 o 
   9   0   7        7.64       31.97     43.78 o 
  10   0   7       51.56        6.94     59.17 o 
  -9   1   7       82.53      101.82     51.81 o 
  -8   1   7      178.72      347.13    117.94 o 
  -7   1   7        3.47        7.05     30.70 o 
  -6   1   7      213.66      168.19     54.62 o 
  -5   1   7     1279.58     1364.28    115.46 o 
  -4   1   7     1256.95     1485.37     69.18 o 
  -3   1   7      262.24      312.52     30.71 o 
  -2   1   7      142.10      140.19     52.95 o 
  -1   1   7     3903.22     3880.96    106.45 o 
   0   1   7     5678.07     5886.61    153.88 o 
   1   1   7     4039.50     4403.50    116.68 o 
   2   1   7       45.45       91.38     12.55 o 
   3   1   7     3112.68     3002.69     97.74 o 
   4   1   7    18643.98    19536.28    983.25 o 
   5   1   7     2651.05     2659.68    124.75 o 
   6   1   7       50.50      110.09     28.02 o 
   7   1   7      249.26      297.54     33.14 o 
   8   1   7     2621.50     2774.47    160.94 o 
   9   1   7      480.69      479.16     58.71 o 
  10   1   7       19.47      165.87     72.74 o 
  11   1   7        8.90       -2.24     51.22 o 
  -8   2   7       84.07        2.15     33.77 o 
  -7   2   7      184.19      302.43    102.02 o 
  -6   2   7       29.16       85.46     70.16 o 
  -5   2   7       25.56        3.43     16.61 o 
  -4   2   7     1651.06     1637.01     85.78 o 
  -3   2   7     2798.68     2842.07    144.87 o 
  -2   2   7      786.35      962.78     60.14 o 
  -1   2   7     1080.38     1100.45     33.88 o 
   0   2   7     2516.11     2310.61     50.18 o 
   1   2   7    17999.56    17952.19    511.98 o 
   2   2   7     7882.87     8247.78    242.61 o 
   3   2   7     1082.16     1040.06     47.17 o 
   4   2   7      515.66      443.79     25.29 o 
   5   2   7     3461.04     3481.73    130.28 o 
   6   2   7     2497.77     2450.56    106.54 o 
   7   2   7     1042.88     1134.62     67.47 o 
   8   2   7        2.33      225.73     70.52 o 
   9   2   7      168.90      277.04     58.61 o 
  10   2   7      126.31      127.37     47.34 o 
  11   2   7      122.66      100.60     49.72 o 
  -8   3   7        0.10       21.42     59.78 o 
  -7   3   7      140.16       92.86     39.11 o 
  -6   3   7      560.36      497.20     48.59 o 
  -5   3   7      384.78      432.10     69.14 o 
  -4   3   7       59.94       86.08     28.25 o 
  -3   3   7     1186.19     1058.64     54.25 o 
  -2   3   7     4220.73     4127.79    139.80 o 
  -1   3   7     8609.96     8235.43    253.07 o 
   0   3   7     3629.53     3686.78     67.53 o 
   1   3   7      758.42      837.20     41.55 o 
   2   3   7     7699.53     7994.20    207.52 o 
   3   3   7    14692.59    14552.92    489.60 o 
   4   3   7     3554.62     3588.45    119.27 o 
   5   3   7       12.99       23.30     12.72 o 
   6   3   7      884.74      848.88     44.88 o 
   7   3   7      899.02      866.92     55.27 o 
   8   3   7     2030.62     2115.23    160.07 o 
   9   3   7       57.17       66.58     26.65 o 
  10   3   7      172.50      229.33     93.15 o 
  11   3   7      113.23      176.14     57.70 o 
  -7   4   7       19.83       21.23     34.62 o 
  -6   4   7       47.20       50.26     27.47 o 
  -5   4   7      237.38      336.66     34.51 o 
  -4   4   7     1723.01     1655.13    118.14 o 
  -3   4   7     1478.75     1479.68    130.90 o 
  -2   4   7      151.89      212.19     65.31 o 
  -1   4   7     4078.99     4084.27    118.39 o 
   0   4   7     5986.20     6214.44    291.79 o 
   1   4   7     1885.56     1719.43     97.94 o 
   2   4   7      818.42      925.21     55.83 o 
   3   4   7      550.15      495.86     18.06 o 
   4   4   7     3861.72     3777.16    139.45 o 
   5   4   7     4793.81     5209.74    193.58 o 
   6   4   7       46.56       71.53     18.06 o 
   7   4   7     1118.23     1180.96     64.68 o 
   8   4   7     1169.62     1004.04     55.56 o 
   9   4   7      874.18      857.48    105.73 o 
  10   4   7      165.91      239.29     52.89 o 
  11   4   7        8.25      -38.70     42.59 o 
  -7   5   7      112.77      167.72     90.60 o 
  -6   5   7       53.06       70.89     41.82 o 
  -5   5   7        1.00      -33.76     33.76 o 
  -4   5   7       98.62      122.05     35.50 o 
  -3   5   7     1064.03      853.46    163.77 o 
  -2   5   7      594.63      510.98     57.75 o 
  -1   5   7       19.93       74.16     24.59 o 
   0   5   7       28.23      132.84     61.11 o 
   1   5   7     3786.00     3925.52    199.04 o 
   2   5   7     2600.28     2646.54    174.87 o 
   3   5   7       32.71       39.68      7.00 o 
   4   5   7      796.67      912.11     37.78 o 
   5   5   7     3685.36     3535.50    131.27 o 
   6   5   7     2287.17     2362.15    108.34 o 
   7   5   7      254.86      280.77     27.32 o 
   8   5   7       42.53      228.92     72.81 o 
   9   5   7      975.87     1050.25    116.10 o 
  10   5   7      885.41      876.09    102.51 o 
  11   5   7      127.08      110.78     51.47 o 
  -6   6   7      155.47      335.04    125.49 o 
  -5   6   7      157.84      207.47     56.81 o 
  -4   6   7       29.25       80.34     35.25 o 
  -3   6   7       74.56       34.01     32.44 o 
  -2   6   7     1130.56     1089.21    194.96 o 
  -1   6   7     1055.77      972.67    167.72 o 
   0   6   7      264.30      312.90     37.65 o 
   1   6   7       49.53       43.12     21.58 o 
   2   6   7     2281.97     2216.58    130.47 o 
   3   6   7     5254.72     5157.28    152.52 o 
   4   6   7     2970.78     3067.82    110.07 o 
   5   6   7      632.40      603.78     35.04 o 
   6   6   7     1490.67     1460.71     70.47 o 
   7   6   7     4696.37     4715.53    215.33 o 
   8   6   7     1379.99     1328.25     75.01 o 
   9   6   7      246.82      339.37    182.21 o 
  10   6   7       81.72       77.24     42.99 o 
  11   6   7      312.39      383.21     79.76 o 
  -5   7   7       20.74       -6.20     36.32 o 
  -4   7   7      125.45       22.90     30.27 o 
  -3   7   7      315.49      434.35    157.11 o 
  -2   7   7        2.83       39.82     38.97 o 
  -1   7   7      977.88      902.47     71.17 o 
   0   7   7     1193.41     1121.50    206.59 o 
   1   7   7     2689.71     2538.13    152.11 o 
   2   7   7      581.93      625.84     55.47 o 
   3   7   7      407.04      467.26     47.48 o 
   4   7   7     1083.93     1025.36     48.81 o 
   5   7   7     6100.37     6066.72    268.81 o 
   6   7   7     2607.27     2532.84    114.05 o 
   7   7   7        3.67       16.36     16.44 o 
   8   7   7      419.67      541.43    181.91 o 
   9   7   7     1212.09     1178.86    189.86 o 
  10   7   7      395.58      424.05     84.26 o 
  11   7   7        0.56       22.26     49.81 o 
  -4   8   7       56.63      -39.61     47.03 o 
  -3   8   7       47.77       24.36     31.22 o 
  -2   8   7      444.18      464.35     71.29 o 
  -1   8   7      335.20      319.31     47.85 o 
   0   8   7       89.14       83.33     48.05 o 
   1   8   7     1187.07     1019.35     79.05 o 
   2   8   7     2804.65     2589.51    170.46 o 
   3   8   7     1392.98     1280.03    114.57 o 
   4   8   7       48.39      187.13     36.46 o 
   5   8   7     1265.09     1299.99     67.84 o 
   6   8   7     3460.26     3288.94    162.91 o 
   7   8   7      797.89      770.92     78.83 o 
   8   8   7      149.94      241.87     31.23 o 
   9   8   7      207.95      182.71     50.36 o 
  10   8   7      503.10      473.30     85.49 o 
  11   8   7      301.74      475.12     91.56 o 
  -3   9   7       25.26      -17.79     30.83 o 
  -2   9   7      111.33      158.97     40.76 o 
  -1   9   7      267.24      264.72     45.90 o 
   0   9   7      189.58      203.68     39.88 o 
   1   9   7       51.98       37.85     25.33 o 
   2   9   7      225.60      210.67     43.66 o 
   3   9   7     2447.75     2567.61    250.26 o 
   4   9   7      391.13      306.83     81.82 o 
   5   9   7       53.60       23.43     31.25 o 
   6   9   7      256.44      305.61     33.33 o 
   7   9   7     1589.45     1490.87     97.97 o 
   8   9   7      667.55      596.52     57.61 o 
   9   9   7       23.28       11.83     45.81 o 
  10   9   7       37.88       27.05     36.26 o 
  11   9   7      257.38      178.20     77.00 o 
  -2  10   7       10.09      -59.51     64.99 o 
  -1  10   7       99.28       55.17     47.75 o 
   0  10   7      352.71      382.11     86.51 o 
   1  10   7      168.46      128.24     78.86 o 
   2  10   7       42.82       58.23     30.51 o 
   3  10   7      129.79      248.40     46.61 o 
   4  10   7     1021.15     1103.67    107.82 o 
   5  10   7      578.96      587.25     73.20 o 
   6  10   7      163.66      295.35     70.60 o 
   7  10   7        5.23       10.64     77.03 o 
   8  10   7      250.27      297.42     92.13 o 
   9  10   7      355.50      404.85     87.84 o 
  10  10   7      327.19      303.62    115.90 o 
  -1  11   7       38.63       43.05     77.74 o 
   0  11   7       16.91       26.11     35.01 o 
   1  11   7      346.45      384.16     79.68 o 
   2  11   7      387.01      343.86     55.31 o 
   3  11   7      231.16      255.04     55.41 o 
   4  11   7        0.43        6.44     41.63 o 
   5  11   7      148.47      188.54     54.06 o 
   6  11   7      298.55      359.95     79.68 o 
   7  11   7      622.84      606.96     79.30 o 
   8  11   7      134.81       69.38     68.35 o 
   9  11   7       21.87      -31.63     65.70 o 
   1  12   7        1.34       -2.04     45.30 o 
   2  12   7       16.68      -26.32     41.52 o 
   3  12   7      132.46       15.57     34.39 o 
   4  12   7      367.19      326.19     71.00 o 
   5  12   7       74.37       35.43     45.96 o 
   6  12   7        2.60       62.07     77.64 o 
   7  12   7       96.78       86.24     56.83 o 
   8  12   7      336.58      388.30    124.47 o 
  -5 -10   8      152.72      210.57     73.66 o 
  -4 -10   8        2.06      -41.22     52.85 o 
  -3 -10   8      227.88      320.75     64.98 o 
  -2 -10   8      260.25      264.23     67.65 o 
  -1 -10   8      241.99      342.34     73.33 o 
   0 -10   8       33.57       34.20     47.79 o 
  -7  -9   8        7.44      -37.54     48.97 o 
  -6  -9   8       40.36      -12.85     51.83 o 
  -5  -9   8      344.70      442.78    109.98 o 
  -4  -9   8      796.17      712.19     88.88 o 
  -3  -9   8      234.70      279.14     57.51 o 
  -2  -9   8        2.29      -18.70     35.10 o 
  -1  -9   8      159.71      142.31     82.94 o 
   0  -9   8      258.68      368.95     87.39 o 
   1  -9   8      127.16      166.40    135.59 o 
   2  -9   8       10.52      -38.91     48.59 o 
   3  -9   8       12.99       84.53     63.41 o 
  -7  -8   8      495.21      354.08     78.35 o 
  -6  -8   8       79.59      197.87    110.08 o 
  -5  -8   8        2.53      -31.90     31.90 o 
  -4  -8   8      200.57      343.21    106.72 o 
  -3  -8   8      599.23      666.50    108.35 o 
  -2  -8   8      417.83      330.00     55.68 o 
  -1  -8   8       71.52       63.70     94.17 o 
   0  -8   8      149.76      245.34     53.25 o 
   1  -8   8      632.06      612.61    109.11 o 
   2  -8   8      155.03      285.37     86.00 o 
   3  -8   8       55.81       76.48     51.62 o 
   4  -8   8        5.49      178.75    110.80 o 
  -8  -7   8       17.66      -36.30     46.11 o 
  -7  -7   8      119.46      285.17    165.38 o 
  -6  -7   8      423.09      370.19     71.52 o 
  -5  -7   8      281.31      227.55     71.62 o 
  -4  -7   8      120.13      127.97     34.76 o 
  -3  -7   8      874.35      997.62     93.72 o 
  -2  -7   8     1630.95     1819.99    302.80 o 
  -1  -7   8      111.55      154.79     84.07 o 
   0  -7   8      185.92      312.20     56.27 o 
   1  -7   8       52.05      -29.56     34.09 o 
   2  -7   8      702.63      775.87    106.21 o 
   3  -7   8      996.95      911.96    139.32 o 
   4  -7   8      132.25      265.12    138.04 o 
   5  -7   8        0.22      -28.67     44.01 o 
  -8  -6   8      186.51       82.82     64.38 o 
  -7  -6   8       37.73      -22.66     33.56 o 
  -6  -6   8      366.95      253.49     51.74 o 
  -5  -6   8      890.60      904.83     86.19 o 
  -4  -6   8      516.12      428.35     45.91 o 
  -3  -6   8      743.47      800.55    130.11 o 
  -2  -6   8        1.69       19.70     23.44 o 
  -1  -6   8     2124.49     2276.57    235.98 o 
   0  -6   8     2217.40     2425.22    233.83 o 
   1  -6   8      656.18      820.20     95.30 o 
   2  -6   8       12.22       10.77     36.52 o 
   3  -6   8      295.18      366.48     80.57 o 
   4  -6   8      298.94      307.31     67.09 o 
   5  -6   8      390.32      392.77     76.47 o 
   6  -6   8        2.09       96.50     56.44 o 
  -9  -5   8       39.86       30.28     45.44 o 
  -8  -5   8      100.48      170.54    208.53 o 
  -7  -5   8      856.90      735.04     95.87 o 
  -6  -5   8      822.39      755.84     86.01 o 
  -5  -5   8        0.12      165.68     70.80 o 
  -4  -5   8      660.55      615.89     71.73 o 
  -3  -5   8     2101.25     2073.38    212.79 o 
  -2  -5   8     3556.08     3587.26    204.79 o 
  -1  -5   8      978.73     1014.12     72.63 o 
   0  -5   8       30.03       53.04     27.25 o 
   1  -5   8     2057.08     2164.89    437.98 o 
   2  -5   8     1917.11     1908.36    156.28 o 
   3  -5   8       23.32       59.71     43.16 o 
   4  -5   8        6.13       28.87     32.46 o 
   5  -5   8       73.54      180.40     92.53 o 
   6  -5   8      118.91      121.29     51.66 o 
   7  -5   8       68.73      185.07    118.14 o 
  -9  -4   8      107.57      117.98     63.24 o 
  -8  -4   8        6.52      -41.31     46.08 o 
  -7  -4   8       16.70       33.32     39.28 o 
  -6  -4   8      821.94      702.53     79.82 o 
  -5  -4   8     1682.13     1528.41    119.44 o 
  -4  -4   8      866.24      858.11     60.93 o 
  -3  -4   8      141.00      144.91     28.58 o 
  -2  -4   8     2777.16     2960.41    136.19 o 
  -1  -4   8     4492.08     4452.62    226.85 o 
   0  -4   8      785.40      806.40     34.70 o 
   1  -4   8        1.05       84.53     30.91 o 
   2  -4   8     1051.86     1019.08    208.74 o 
   3  -4   8     1706.87     1919.36    303.41 o 
   4  -4   8      766.17      944.41    100.63 o 
   5  -4   8        3.29       20.38     76.72 o 
   6  -4   8      155.63      163.99     75.70 o 
   7  -4   8      341.83      404.62     72.24 o 
   8  -4   8       75.47       57.61     47.16 o 
  -9  -3   8      213.29      351.38    119.67 o 
  -8  -3   8      190.88      218.14     60.96 o 
  -7  -3   8      164.61      330.18     65.20 o 
  -6  -3   8       10.18       25.47     29.56 o 
  -5  -3   8     1228.23     1212.61    105.04 o 
  -4  -3   8     1437.13     1290.97     84.60 o 
  -3  -3   8      483.88      434.97     32.80 o 
  -2  -3   8       14.50       43.60     14.89 o 
  -1  -3   8     4247.28     4230.20    211.40 o 
   0  -3   8     5187.48     5331.09    198.69 o 
   1  -3   8     1379.97     1296.59     50.14 o 
   2  -3   8      612.52      571.59    104.27 o 
   3  -3   8     2977.49     3053.52    278.21 o 
   4  -3   8     4662.55     4911.16    536.84 o 
   5  -3   8     1779.07     1679.65    324.12 o 
   6  -3   8      359.12      261.73     53.10 o 
   7  -3   8       20.55      -26.10     37.50 o 
   8  -3   8      310.99      205.31     56.83 o 
   9  -3   8      168.69       24.80     41.61 o 
  -9  -2   8       23.27       73.08     53.77 o 
  -8  -2   8       25.46       32.72     47.37 o 
  -7  -2   8      407.37      469.33    172.83 o 
  -6  -2   8      422.44      519.72     69.99 o 
  -5  -2   8        7.14        0.47     31.95 o 
  -4  -2   8     1824.80     1813.72     98.92 o 
  -3  -2   8     3548.75     3556.54    213.60 o 
  -2  -2   8     2010.43     2149.60     86.62 o 
  -1  -2   8     1402.98     1374.27     60.34 o 
   0  -2   8     3079.60     2890.94    122.70 o 
   1  -2   8     4823.75     4430.69    144.86 o 
   2  -2   8     6937.33     5848.02    549.64 o 
   3  -2   8     1024.95      895.27     67.01 o 
   4  -2   8      275.93      266.58     40.17 o 
   5  -2   8      769.98      638.94     92.94 o 
   6  -2   8     1827.26     1946.98    397.78 o 
   7  -2   8      791.90      816.36    101.79 o 
   8  -2   8       26.28        0.47     96.72 o 
   9  -2   8       15.26       21.46     40.53 o 
  -9  -1   8       29.63      -39.50     54.68 o 
  -8  -1   8      183.93      102.25     49.41 o 
  -7  -1   8       40.25      141.79    136.71 o 
  -6  -1   8      358.41      351.99     62.70 o 
  -5  -1   8     2952.79     2926.10    141.84 o 
  -4  -1   8      398.62      504.74     34.20 o 
  -3  -1   8      520.48      600.79     46.87 o 
  -2  -1   8     2745.40     2842.70    118.16 o 
  -1  -1   8     6621.86     6745.61    266.27 o 
   0  -1   8     4123.15     4537.80    153.94 o 
   1  -1   8      662.90      612.40     26.30 o 
   2  -1   8      150.26      201.65     25.76 o 
   3  -1   8     3266.84     2807.11    175.86 o 
   4  -1   8     2170.29     2022.50    115.86 o 
   5  -1   8       25.84       30.70     13.68 o 
   6  -1   8       62.06       31.73     23.49 o 
   7  -1   8      177.06      196.20     47.64 o 
   8  -1   8      325.31      451.57    135.69 o 
   9  -1   8        3.30       67.71     57.64 o 
  10  -1   8        0.49      -14.08     51.83 o 
  -8   0   8      965.56      977.36    235.37 o 
  -7   0   8       45.08       10.57     71.93 o 
  -6   0   8      100.10       86.75     35.30 o 
  -5   0   8      211.71      255.99     29.15 o 
  -4   0   8     3078.30     2995.73    157.81 o 
  -3   0   8     2781.40     2821.51    111.70 o 
  -2   0   8      985.33     1105.04     48.25 o 
  -1   0   8       97.35      116.75     14.10 o 
   0   0   8     5711.62     5398.98    220.36 o 
   1   0   8     4472.05     4367.24    137.09 o 
   2   0   8     3864.13     4108.37    134.70 o 
   3   0   8      379.99      352.35     20.52 o 
   4   0   8     1907.92     1717.84     67.34 o 
   5   0   8     3872.18     3702.35    151.25 o 
   6   0   8      716.18      663.94     79.69 o 
   7   0   8        0.44       27.23     17.33 o 
   8   0   8      400.02      416.63     47.40 o 
   9   0   8      446.47      486.69     92.94 o 
  10   0   8       87.07       55.50     61.42 o 
  -8   1   8        3.86       61.69     50.81 o 
  -7   1   8      316.30      464.11     73.84 o 
  -6   1   8      582.50      661.32     76.09 o 
  -5   1   8      219.61      226.11     38.34 o 
  -4   1   8       32.80       37.45     44.08 o 
  -3   1   8     2371.71     2239.06     86.94 o 
  -2   1   8     1739.72     1637.20    127.02 o 
  -1   1   8     2004.87     1984.37     59.61 o 
   0   1   8      430.36      448.70     19.26 o 
   1   1   8     5644.11     5858.21    172.50 o 
   2   1   8     6643.82     6880.04    274.21 o 
   3   1   8     5481.72     5469.95    187.69 o 
   4   1   8       53.60       44.46     13.36 o 
   5   1   8     4934.61     4866.06    229.76 o 
   6   1   8     6023.68     5882.25    355.76 o 
   7   1   8     1151.50     1201.23     80.58 o 
   8   1   8      211.85      325.39     64.29 o 
   9   1   8       80.01       78.02     30.03 o 
  10   1   8      236.99      205.88     79.37 o 
  11   1   8      240.85      254.04     94.47 o 
  -8   2   8       28.84       -2.65     71.01 o 
  -7   2   8       51.07       36.47     41.37 o 
  -6   2   8      173.52      244.77     64.48 o 
  -5   2   8      324.06      395.54     58.79 o 
  -4   2   8     1151.51     1348.05     72.27 o 
  -3   2   8      209.91      251.81     80.32 o 
  -2   2   8     2542.04     2441.43    246.66 o 
  -1   2   8     3298.53     3422.56    100.91 o 
   0   2   8     9915.19     9918.48    276.00 o 
   1   2   8      111.10      141.45     20.29 o 
   2   2   8    10701.85    11220.03    365.44 o 
   3   2   8     7547.67     6881.38    848.28 o 
   4   2   8     6611.41     6937.63    259.41 o 
   5   2   8      357.53      381.03     27.91 o 
   6   2   8      290.87      346.41     39.71 o 
   7   2   8     2130.55     2259.19    115.17 o 
   8   2   8     1850.75     2002.09    137.55 o 
   9   2   8      117.00      164.53     35.87 o 
  10   2   8        5.98      -23.94     35.13 o 
  11   2   8        8.98      -14.69     53.05 o 
  -7   3   8      128.76      110.59     80.19 o 
  -6   3   8        3.70      -14.51     39.58 o 
  -5   3   8      274.05      299.60     32.92 o 
  -4   3   8      729.90      750.28     44.22 o 
  -3   3   8     3099.63     3058.51    136.87 o 
  -2   3   8      648.16      670.96     92.23 o 
  -1   3   8     1239.22     1068.34     54.21 o 
   0   3   8     4315.96     3657.44    288.57 o 
   1   3   8    11927.58    11227.92    395.38 o 
   2   3   8     2981.52     3241.38     80.67 o 
   3   3   8      463.93      538.51     26.38 o 
   4   3   8     2352.83     2433.76     83.72 o 
   5   3   8     3401.06     3506.32    129.95 o 
   6   3   8      928.98      962.12     52.12 o 
   7   3   8      123.79      125.29     63.39 o 
   8   3   8       31.75       62.88     36.13 o 
   9   3   8     1248.17     1331.84    126.62 o 
  10   3   8      178.01      222.11     49.46 o 
  11   3   8        3.84       36.62    139.26 o 
  -7   4   8      123.37      176.91     97.94 o 
  -6   4   8      187.74      184.25     52.25 o 
  -5   4   8       11.33      -33.46     71.31 o 
  -4   4   8       35.39        2.09     19.63 o 
  -3   4   8      961.65      770.92     77.85 o 
  -2   4   8     2544.84     2521.37    134.47 o 
  -1   4   8      802.57      777.44     54.82 o 
   0   4   8      409.72      435.05     35.34 o 
   1   4   8     1339.30     1386.02     94.37 o 
   2   4   8     5048.95     4987.40    233.53 o 
   3   4   8     1086.47     1169.48     39.72 o 
   4   4   8      921.31      797.32     38.30 o 
   5   4   8      208.16      167.68     18.95 o 
   6   4   8     2199.93     2359.76    104.21 o 
   7   4   8      594.74      557.69     46.90 o 
   8   4   8       71.10       97.04     36.91 o 
   9   4   8       22.96       87.83     58.17 o 
  10   4   8      314.65      320.78     64.07 o 
  11   4   8      260.60      231.48     64.86 o 
  -6   5   8       55.37      -12.24     81.82 o 
  -5   5   8      500.88      512.45     86.56 o 
  -4   5   8       97.61      242.59     61.62 o 
  -3   5   8       21.81       72.07     58.15 o 
  -2   5   8      287.39      321.68     58.56 o 
  -1   5   8     2228.24     2147.66    126.59 o 
   0   5   8     1144.48     1050.66     67.34 o 
   1   5   8      492.16      527.93     41.75 o 
   2   5   8      404.72      437.22     38.74 o 
   3   5   8     4090.72     4047.77    204.67 o 
   4   5   8     4482.80     4439.07    246.94 o 
   5   5   8     3021.80     2792.01    125.03 o 
   6   5   8       16.59       21.55     24.16 o 
   7   5   8     2818.30     2451.00    125.95 o 
   8   5   8     3845.17     3743.13    190.61 o 
   9   5   8     1279.43     1308.45     87.40 o 
  10   5   8        0.71       25.10     82.74 o 
  11   5   8      102.75      104.53     54.13 o 
  -6   6   8        5.11      -22.44     56.52 o 
  -5   6   8        8.98       14.19     42.24 o 
  -4   6   8      120.77       68.54     34.89 o 
  -3   6   8      533.16      449.88    108.04 o 
  -2   6   8      172.33      167.24     35.34 o 
  -1   6   8      588.03      487.55     49.99 o 
   0   6   8     1007.86     1041.83     74.10 o 
   1   6   8     1703.29     1560.55     97.93 o 
   2   6   8     2395.65     2244.32    132.87 o 
   3   6   8       80.84      133.74     93.66 o 
   4   6   8     1579.20     1684.00    123.02 o 
   5   6   8     3950.58     3909.98    158.05 o 
   6   6   8     4476.70     4523.41    203.93 o 
   7   6   8      255.99      226.74     46.30 o 
   8   6   8      180.17      288.40     39.22 o 
   9   6   8      985.41      917.70     99.65 o 
  10   6   8     1271.30     1281.27    139.14 o 
  11   6   8       53.85       22.72     35.25 o 
  -5   7   8        9.16       11.40     37.00 o 
  -4   7   8       37.22       53.12     35.85 o 
  -3   7   8      122.95       37.75     32.16 o 
  -2   7   8      544.45      512.03     59.08 o 
  -1   7   8      738.57      731.15     83.35 o 
   0   7   8       18.14       27.37     35.10 o 
   1   7   8       92.20       80.55     35.71 o 
   2   7   8     2275.88     2252.13    176.60 o 
   3   7   8     6078.03     5951.49    384.62 o 
   4   7   8      760.63      747.98     73.72 o 
   5   7   8      343.32      297.06     26.22 o 
   6   7   8     1468.48     1515.68     97.29 o 
   7   7   8     1425.81     1384.96     82.20 o 
   8   7   8      188.96      191.83     38.05 o 
   9   7   8       11.83       17.37     28.65 o 
  10   7   8      104.17      218.15     99.57 o 
  11   7   8      301.08      269.55     98.55 o 
  -4   8   8       75.36       75.19     42.76 o 
  -3   8   8       12.97      -14.62     33.71 o 
  -2   8   8        3.58       23.67     26.78 o 
  -1   8   8      569.75      534.41    112.43 o 
   0   8   8     1455.96     1425.82    110.09 o 
   1   8   8      429.16      369.17     53.22 o 
   2   8   8       11.51      127.11     35.88 o 
   3   8   8      597.94      767.28     82.10 o 
   4   8   8     2060.37     2111.18    164.22 o 
   5   8   8     1060.89     1079.44    100.78 o 
   6   8   8       30.37       36.06     18.17 o 
   7   8   8      823.70      714.33     56.12 o 
   8   8   8      864.32      892.91     65.03 o 
   9   8   8       64.47       95.63     41.43 o 
  10   8   8       10.00       50.14     70.40 o 
  11   8   8       46.76        6.00     42.65 o 
  -3   9   8       98.96       74.73     58.25 o 
  -2   9   8       93.72      180.60    100.80 o 
  -1   9   8        0.14       -0.76     24.17 o 
   0   9   8      260.89      215.16     53.66 o 
   1   9   8      451.60      424.55    124.67 o 
   2   9   8      622.07      484.59    130.38 o 
   3   9   8        4.54      -40.48     59.58 o 
   4   9   8      787.13      842.94     95.84 o 
   5   9   8      607.99      769.98     79.85 o 
   6   9   8      528.93      470.86     61.43 o 
   7   9   8      141.82       71.47     26.90 o 
   8   9   8      120.08      171.00     53.14 o 
   9   9   8      404.04      422.15    137.22 o 
  10   9   8      350.03      319.93     72.23 o 
  -2  10   8       67.88       12.34     27.40 o 
  -1  10   8      182.43      104.05     65.40 o 
   0  10   8       13.30      -18.85     31.45 o 
   1  10   8      320.09      405.24     57.12 o 
   2  10   8      483.20      475.34     68.42 o 
   3  10   8      522.72      563.78     72.21 o 
   4  10   8      182.85      332.49    125.18 o 
   5  10   8      329.97      424.47     76.58 o 
   6  10   8      935.40      887.16     95.34 o 
   7  10   8      885.12      837.87    100.96 o 
   8  10   8      404.00      356.80     97.53 o 
   9  10   8        0.17      -99.98     99.98 o 
  10  10   8      162.27      202.41    103.04 o 
   0  11   8      164.07      237.94     66.42 o 
   1  11   8       86.35       65.27     48.15 o 
   2  11   8        5.75       53.98     84.47 o 
   3  11   8      181.44      272.17     55.10 o 
   4  11   8      535.58      552.37     92.13 o 
   5  11   8      257.62      356.71     72.84 o 
   6  11   8       78.79       24.40     39.90 o 
   7  11   8       10.66        5.88     41.93 o 
   8  11   8      414.64      724.77    153.85 o 
   9  11   8      351.65      614.99    189.97 o 
   2  12   8      142.46       77.96     40.96 o 
   3  12   8       44.34      171.46    138.55 o 
   4  12   8        4.06        1.97     47.95 o 
   5  12   8      210.40      312.21    164.46 o 
   6  12   8      311.57      347.15     71.60 o 
   7  12   8      177.41      128.07     55.01 o 
  -3 -10   9      221.14      209.18     78.15 o 
  -2 -10   9       14.10       31.93     39.92 o 
  -1 -10   9       66.09       62.99     63.66 o 
  -6  -9   9      203.47       64.89     54.07 o 
  -5  -9   9       40.57      -25.51     45.50 o 
  -4  -9   9        5.66       35.71     46.73 o 
  -3  -9   9      402.78      297.80     64.18 o 
  -2  -9   9      328.77      494.56    173.95 o 
  -1  -9   9      138.85      222.07    152.83 o 
   0  -9   9        3.23      -37.80     67.13 o 
   1  -9   9      155.14      168.42    114.47 o 
   2  -9   9       77.39       70.95     53.73 o 
  -7  -8   9       24.57        8.48     35.27 o 
  -6  -8   9      231.00      240.00     96.10 o 
  -5  -8   9      472.88      401.36     86.11 o 
  -4  -8   9      144.62      167.30     74.88 o 
  -3  -8   9       17.61       36.26     34.07 o 
  -2  -8   9       52.98       78.04     37.07 o 
  -1  -8   9      183.06      259.58     55.46 o 
   0  -8   9       79.12       56.32     88.76 o 
   1  -8   9       15.83       38.93     39.36 o 
   2  -8   9       73.48      280.10     78.32 o 
   3  -8   9      104.50      120.04     61.52 o 
   4  -8   9       18.03       -6.38     49.28 o 
  -7  -7   9      149.78      232.98    205.47 o 
  -6  -7   9        3.17       17.10     33.24 o 
  -5  -7   9       27.37       49.71     35.63 o 
  -4  -7   9      441.01      447.55     46.97 o 
  -3  -7   9      704.23      785.17    127.02 o 
  -2  -7   9       23.26       42.08     32.15 o 
  -1  -7   9      166.68      246.00     73.66 o 
   0  -7   9      379.98      325.18     61.87 o 
   1  -7   9      964.31     1152.16    149.05 o 
   2  -7   9      178.40      284.86    126.00 o 
   3  -7   9        0.07       27.94     41.58 o 
   4  -7   9      141.66      152.62     70.70 o 
   5  -7   9      241.64      236.22     72.22 o 
  -8  -6   9       18.73      -45.52     45.52 o 
  -7  -6   9      140.26       95.23     44.54 o 
  -6  -6   9      629.03      555.98     80.61 o 
  -5  -6   9       61.73      107.29     62.85 o 
  -4  -6   9      100.16      153.38     61.30 o 
  -3  -6   9      794.88      784.85     62.69 o 
  -2  -6   9     2641.60     2651.24    164.17 o 
  -1  -6   9     1188.21     1146.75    116.51 o 
   0  -6   9        0.94      -23.47     27.79 o 
   1  -6   9      602.21      752.60     95.84 o 
   2  -6   9     1916.80     2046.37    245.57 o 
   3  -6   9     1423.82     1393.03    238.94 o 
   4  -6   9      110.33      163.24     54.68 o 
   5  -6   9       11.80       13.44     38.94 o 
   6  -6   9      181.43      254.19    112.94 o 
  -8  -5   9       17.28      100.38     53.06 o 
  -7  -5   9        7.40       31.48     37.41 o 
  -6  -5   9      288.28      211.35     47.08 o 
  -5  -5   9      920.33      777.61     82.15 o 
  -4  -5   9      949.09     1081.81    231.13 o 
  -3  -5   9      417.73      439.66     53.93 o 
  -2  -5   9      743.19      779.92     91.06 o 
  -1  -5   9     2998.36     2998.93    276.18 o 
   0  -5   9     2096.37     2043.13    268.62 o 
   1  -5   9      577.94      507.44     68.50 o 
   2  -5   9      153.25      130.11     48.72 o 
   3  -5   9      953.26      959.96    100.49 o 
   4  -5   9      427.24      560.05    101.82 o 
   5  -5   9      240.37      271.60     61.04 o 
   6  -5   9        1.18        7.03     35.92 o 
   7  -5   9       84.53       25.42     99.57 o 
  -8  -4   9      254.13      165.51     77.64 o 
  -7  -4   9      295.00      282.03     63.38 o 
  -6  -4   9      240.66      314.20     76.01 o 
  -5  -4   9      277.59      309.12     65.40 o 
  -4  -4   9     1755.42     1866.78    148.71 o 
  -3  -4   9     1081.00     1085.53     67.67 o 
  -2  -4   9      994.35     1071.55    100.78 o 
  -1  -4   9       19.51       -8.63     15.21 o 
   0  -4   9     1443.71     1257.60     95.40 o 
   1  -4   9     1118.86     1167.33     98.27 o 
   2  -4   9     1091.07     1338.26    107.88 o 
   3  -4   9       63.57      103.07     40.41 o 
   4  -4   9      607.51      729.52    182.62 o 
   5  -4   9      344.08      377.62     71.18 o 
   6  -4   9       90.51      222.02     93.45 o 
   7  -4   9        0.99       10.38     64.48 o 
   8  -4   9       37.34       18.13     39.50 o 
  -8  -3   9       24.19      -46.99     46.99 o 
  -7  -3   9      212.22      407.75     82.72 o 
  -6  -3   9      708.73      812.09    110.52 o 
  -5  -3   9      605.25      637.31     75.19 o 
  -4  -3   9       12.01       13.10     17.35 o 
  -3  -3   9      623.07      581.30     40.12 o 
  -2  -3   9     3659.35     3455.22    164.22 o 
  -1  -3   9     1725.49     1550.67     94.67 o 
   0  -3   9       41.33       50.31     15.77 o 
   1  -3   9      618.07      621.51     27.57 o 
   2  -3   9      580.19      650.69    130.38 o 
   3  -3   9     1440.30     1320.50    105.37 o 
   4  -3   9      547.19      591.62     74.08 o 
   5  -3   9       27.40       12.64    103.96 o 
   6  -3   9      470.48      344.64     93.96 o 
   7  -3   9      466.09      367.48     68.78 o 
   8  -3   9       56.69       43.40     45.05 o 
   9  -3   9        0.85       -7.71     38.35 o 
  -8  -2   9       93.29      136.13     55.56 o 
  -7  -2   9       33.78       88.20     41.83 o 
  -6  -2   9       69.37       49.49     56.01 o 
  -5  -2   9     1410.27     1287.75    107.13 o 
  -4  -2   9     1305.42     1413.88    116.32 o 
  -3  -2   9        8.94      -16.22     16.22 o 
  -2  -2   9      296.83      347.11     33.24 o 
  -1  -2   9     4494.51     4367.48    182.14 o 
   0  -2   9     6854.02     6912.88    278.01 o 
   1  -2   9      402.38      416.36     39.46 o 
   2  -2   9       20.71       10.82      8.46 o 
   3  -2   9     2675.24     2547.12    165.86 o 
   4  -2   9     3307.44     3153.05    312.80 o 
   5  -2   9      829.68      891.94    142.22 o 
   6  -2   9      323.35      432.43     90.70 o 
   7  -2   9       22.93       -5.55     35.64 o 
   8  -2   9      496.88      503.76     83.01 o 
   9  -2   9      170.23       85.59     64.07 o 
  -8  -1   9      285.46      347.04     84.88 o 
  -7  -1   9      564.68      430.88     76.01 o 
  -6  -1   9       39.08       77.06     38.52 o 
  -5  -1   9       99.58      175.36     46.44 o 
  -4  -1   9     1967.17     2001.84    189.14 o 
  -3  -1   9     2739.75     2695.22    189.73 o 
  -2  -1   9      562.56      663.86     37.34 o 
  -1  -1   9       63.98       80.55     15.89 o 
   0  -1   9     1514.80     1661.24     71.54 o 
   1  -1   9     7187.23     7739.29    496.59 o 
   2  -1   9     4465.06     3842.02    200.68 o 
   3  -1   9     1624.71     1480.91     59.00 o 
   4  -1   9     1476.32     1324.40     75.18 o 
   5  -1   9     3258.00     2752.31    247.84 o 
   6  -1   9     1521.74     1588.59    138.33 o 
   7  -1   9       28.98       47.00     37.06 o 
   8  -1   9       13.67       12.79     36.49 o 
   9  -1   9      189.67      154.00     57.42 o 
  10  -1   9      109.20       90.80     70.80 o 
  -8   0   9       11.20       53.52     43.84 o 
  -7   0   9       70.45       57.10     45.20 o 
  -6   0   9      567.05      588.96     75.04 o 
  -5   0   9      719.18      833.22     94.67 o 
  -4   0   9      222.41      248.88     26.97 o 
  -3   0   9     1010.84      934.82     52.02 o 
  -2   0   9     2475.90     2462.56     94.31 o 
  -1   0   9     2903.79     3048.27    106.62 o 
   0   0   9     2707.70     2528.99    116.29 o 
   1   0   9      723.27      651.97     59.07 o 
   2   0   9     2142.27     2048.41     76.24 o 
   3   0   9     4352.50     4691.40    174.72 o 
   4   0   9      908.14      829.61     54.48 o 
   5   0   9      416.19      292.29     37.49 o 
   6   0   9      550.17      682.30     63.39 o 
   7   0   9     1489.66     1619.87    197.42 o 
   8   0   9      298.16      266.02     62.44 o 
   9   0   9       77.69       47.38     36.79 o 
  10   0   9      119.16       -0.82     46.11 o 
  -8   1   9       70.37      157.93     98.35 o 
  -7   1   9        1.20       11.45     68.35 o 
  -6   1   9       43.46       35.70     31.01 o 
  -5   1   9      375.10      382.49     42.31 o 
  -4   1   9     1257.34     1516.78    121.84 o 
  -3   1   9      967.17      951.02     80.13 o 
  -2   1   9       26.54       30.25     13.98 o 
  -1   1   9     2108.20     2071.88    130.96 o 
   0   1   9     6661.85     6832.98    218.51 o 
   1   1   9     3636.09     4223.42    137.04 o 
   2   1   9     1396.84     1483.54     72.71 o 
   3   1   9     1423.42     1469.38     62.13 o 
   4   1   9     4138.41     3997.98    153.06 o 
   5   1   9     2601.40     2717.55    132.42 o 
   6   1   9      207.55      347.09     57.95 o 
   7   1   9      433.24      414.74     34.56 o 
   8   1   9      411.66      518.60     51.82 o 
   9   1   9      519.65      596.02     81.23 o 
  10   1   9       27.90      -17.55     49.17 o 
  -7   2   9      205.91      142.22    114.67 o 
  -6   2   9       78.50       98.19     42.47 o 
  -5   2   9        2.79       -6.35     17.64 o 
  -4   2   9      284.21      276.80     45.60 o 
  -3   2   9     2370.48     2480.51    112.43 o 
  -2   2   9     1816.79     1967.37    112.98 o 
  -1   2   9        5.39       18.46      9.31 o 
   0   2   9     1142.07     1084.62     32.25 o 
   1   2   9     8023.40     8357.00    256.94 o 
   2   2   9     9140.07     9253.86    310.31 o 
   3   2   9     1131.32     1255.92     51.01 o 
   4   2   9      625.90      821.31     40.72 o 
   5   2   9     5242.74     5296.92    230.03 o 
   6   2   9     3734.68     3725.58    164.52 o 
   7   2   9     1607.51     1650.30    101.94 o 
   8   2   9       97.85      124.86     32.89 o 
   9   2   9      277.24      294.76     43.56 o 
  10   2   9      539.86      551.49     85.25 o 
  11   2   9       93.26       51.22     61.42 o 
  -7   3   9       20.94       14.27     52.13 o 
  -6   3   9      208.96      184.05     88.56 o 
  -5   3   9      112.37      119.03     31.63 o 
  -4   3   9       20.64        8.01     23.70 o 
  -3   3   9      112.23      137.54     46.89 o 
  -2   3   9     3795.24     3558.93    363.78 o 
  -1   3   9     3335.49     2918.79    302.19 o 
   0   3   9      674.60      654.27     50.58 o 
   1   3   9     1205.01     1193.97     68.75 o 
   2   3   9     6157.00     5891.98    164.52 o 
   3   3   9     5318.48     5455.47    186.07 o 
   4   3   9     3381.39     3578.95    137.78 o 
   5   3   9      297.94      308.49     26.12 o 
   6   3   9     2220.48     2381.04    113.57 o 
   7   3   9     1983.29     2225.44    117.55 o 
   8   3   9      567.42      515.01     44.33 o 
   9   3   9      302.71      319.55     43.97 o 
  10   3   9       10.63       53.25    106.61 o 
  11   3   9      190.10       90.16     67.54 o 
  -7   4   9       14.48        4.69     60.81 o 
  -6   4   9       48.54      279.34    100.59 o 
  -5   4   9      361.22      401.36    124.37 o 
  -4   4   9      709.31      834.03    131.81 o 
  -3   4   9      280.67      337.61     71.42 o 
  -2   4   9      132.94       74.22     31.12 o 
  -1   4   9      749.68      719.46     81.21 o 
   0   4   9     2683.83     2734.34    155.28 o 
   1   4   9     5238.74     5207.73    277.15 o 
   2   4   9      229.00      270.02     29.75 o 
   3   4   9     1457.46     1506.92     45.14 o 
   4   4   9      949.51      928.90     46.29 o 
   5   4   9     1914.09     2031.05     87.56 o 
   6   4   9      833.74      899.93     52.39 o 
   7   4   9       10.68       -6.18     20.95 o 
   8   4   9     1103.75     1258.28     82.82 o 
   9   4   9      747.53      725.81     58.28 o 
  10   4   9       51.88       98.73     44.35 o 
  11   4   9       51.49       57.89     45.46 o 
  -6   5   9       96.87       69.38     69.38 o 
  -5   5   9        0.41       11.31     63.46 o 
  -4   5   9      116.26      155.70     44.04 o 
  -3   5   9      419.79      574.17    118.65 o 
  -2   5   9     2011.52     1786.72    124.43 o 
  -1   5   9       95.97      135.27     51.11 o 
   0   5   9      652.97      711.59     76.31 o 
   1   5   9      378.96      351.59     60.91 o 
   2   5   9     1840.09     2045.38    126.26 o 
   3   5   9      752.95      780.75     58.19 o 
   4   5   9       54.51       47.70     13.26 o 
   5   5   9      376.21      363.13     26.22 o 
   6   5   9     3721.58     3584.41    158.05 o 
   7   5   9      623.00      571.30     43.96 o 
   8   5   9       61.59       80.57     22.47 o 
   9   5   9      236.80      406.30     84.75 o 
  10   5   9      708.37      675.30     97.79 o 
  11   5   9      251.51      401.94     73.99 o 
  -5   6   9       92.69      181.76     57.95 o 
  -4   6   9       18.53      -29.76     41.11 o 
  -3   6   9        2.03      -28.33     33.31 o 
  -2   6   9      347.67      307.54     47.30 o 
  -1   6   9      737.93      652.67     66.82 o 
   0   6   9      520.73      604.18     56.96 o 
   1   6   9       35.06       16.84     36.52 o 
   2   6   9     1311.75     1419.01    112.94 o 
   3   6   9     3945.00     4104.15    251.55 o 
   4   6   9     1792.52     1828.66    115.84 o 
   5   6   9       23.09       25.49     23.47 o 
   6   6   9      644.04      669.19     63.85 o 
   7   6   9     2372.21     2350.58    123.77 o 
   8   6   9     1468.59     1270.84     73.99 o 
   9   6   9      159.78      213.62     86.95 o 
  10   6   9        3.93      -31.02     31.02 o 
  11   6   9      188.98      362.69     87.53 o 
  -4   7   9      138.87      135.89     81.62 o 
  -3   7   9       32.33       14.58     38.46 o 
  -2   7   9       24.19       37.75     52.24 o 
  -1   7   9      247.72      303.27     50.75 o 
   0   7   9     1472.90     1574.31    118.44 o 
   1   7   9     1300.59     1326.40    111.16 o 
   2   7   9      920.02      877.95     76.34 o 
   3   7   9      922.78     1023.02     91.21 o 
   4   7   9     5072.17     5426.54    366.96 o 
   5   7   9     4070.13     4179.46    263.61 o 
   6   7   9     1391.25     1244.08     71.47 o 
   7   7   9      214.13      300.48     51.91 o 
   8   7   9     1310.93     1180.15     80.01 o 
   9   7   9      890.21      860.32     62.60 o 
  10   7   9      419.25      371.33     69.70 o 
  11   7   9       22.19       38.64     41.57 o 
  -4   8   9       27.14       40.25     43.40 o 
  -3   8   9      204.36      127.01     68.66 o 
  -2   8   9      199.78      237.31     48.43 o 
  -1   8   9      118.25       97.44     34.40 o 
   0   8   9      148.68      176.50     39.27 o 
   1   8   9      650.14      523.57     72.95 o 
   2   8   9     1550.10     1491.36    128.46 o 
   3   8   9     1220.82     1192.97    104.25 o 
   4   8   9      237.12      328.15     70.40 o 
   5   8   9      777.04      852.41     83.46 o 
   6   8   9      568.64      536.96     60.15 o 
   7   8   9      893.04      761.57     54.61 o 
   8   8   9        3.54       17.66     21.91 o 
   9   8   9      233.64      220.94     53.83 o 
  10   8   9      187.66      173.26     55.27 o 
  11   8   9      110.12      105.82     56.08 o 
  -3   9   9        1.81      -23.28     56.62 o 
  -2   9   9       69.51      105.95     40.97 o 
  -1   9   9      415.21      324.34     65.19 o 
   0   9   9      441.49      515.37     93.04 o 
   1   9   9        5.10       32.37     60.91 o 
   2   9   9      204.15      234.32     46.60 o 
   3   9   9      715.68      683.38     77.19 o 
   4   9   9     1048.15     1037.63    103.12 o 
   5   9   9        4.92      -27.65     29.54 o 
   6   9   9      234.68      294.47     81.52 o 
   7   9   9      385.46      322.56     51.51 o 
   8   9   9      457.53      436.68     54.72 o 
   9   9   9       75.87       48.56     64.48 o 
  10   9   9       13.03      -76.52     76.52 o 
  -1  10   9        1.31       26.20     37.57 o 
   0  10   9      197.93      191.61     48.29 o 
   1  10   9      320.56      327.51     60.97 o 
   2  10   9       13.81      -17.34     43.87 o 
   3  10   9       14.54        8.88     32.65 o 
   4  10   9      346.78      378.08    131.81 o 
   5  10   9      708.55      793.79    102.68 o 
   6  10   9      190.15      234.38     52.33 o 
   7  10   9       33.70        7.81     32.55 o 
   8  10   9      248.45      221.61     54.06 o 
   9  10   9      580.12      797.81    204.66 o 
  10  10   9      253.80      342.39    130.59 o 
   0  11   9        8.37       24.41     41.18 o 
   1  11   9      101.19       96.06     46.32 o 
   2  11   9      180.52      279.19     57.70 o 
   3  11   9      206.93      173.44     71.11 o 
   4  11   9       51.63       54.94     80.50 o 
   5  11   9      169.79      266.63     69.07 o 
   6  11   9      526.23      668.47    127.53 o 
   7  11   9      592.51      555.95    102.36 o 
   8  11   9      299.05      359.32    140.99 o 
   9  11   9       20.34      -74.27     74.27 o 
   3  12   9      118.09      250.90     91.31 o 
   4  12   9      267.78      392.43     83.44 o 
   5  12   9      251.22      255.65    109.78 o 
   6  12   9        3.96       68.56     71.62 o 
   7  12   9      137.95      206.50     64.20 o 
  -4  -9  10      296.53      194.66     88.56 o 
  -3  -9  10      113.04       85.19     49.48 o 
  -2  -9  10        3.37       -5.57     63.15 o 
  -1  -9  10      157.43      186.14     57.68 o 
   0  -9  10      289.50      206.44    109.88 o 
   1  -9  10      207.00      237.87    114.98 o 
  -6  -8  10      155.31      128.75     64.48 o 
  -5  -8  10        2.67      -52.85     52.85 o 
  -4  -8  10      124.32       92.23     56.32 o 
  -3  -8  10      634.42      424.25     71.29 o 
  -2  -8  10      332.11      319.86     65.69 o 
  -1  -8  10        7.27       -3.90     29.86 o 
   0  -8  10       19.20       89.07     48.12 o 
   1  -8  10      276.79      209.83     72.64 o 
   2  -8  10      264.58      278.27    213.02 o 
   3  -8  10        3.56       37.34     45.38 o 
  -7  -7  10       29.85      -16.90     37.58 o 
  -6  -7  10      392.32      270.67     62.09 o 
  -5  -7  10       96.59      172.91    118.24 o 
  -4  -7  10       20.02        0.32     24.52 o 
  -3  -7  10       53.59      102.34     39.95 o 
  -2  -7  10      428.25      450.73     73.76 o 
  -1  -7  10      686.37      806.65    110.57 o 
   0  -7  10       69.42      213.34     58.22 o 
   1  -7  10      133.05      256.95     59.27 o 
   2  -7  10      326.11      455.30    149.26 o 
   3  -7  10      263.36      350.26    174.05 o 
   4  -7  10       70.85      106.92     54.39 o 
   5  -7  10        7.50      -28.63     45.51 o 
  -7  -6  10       43.79       24.46     40.75 o 
  -6  -6  10        6.92       35.26     49.07 o 
  -5  -6  10      573.51      488.12    109.06 o 
  -4  -6  10      619.88      641.90     61.08 o 
  -3  -6  10       63.65       45.77     21.47 o 
  -2  -6  10        3.94      111.41     89.37 o 
  -1  -6  10      385.38      468.40    117.33 o 
   0  -6  10     1135.18     1261.22    115.96 o 
   1  -6  10      646.85      603.21     85.52 o 
   2  -6  10      106.58       92.68     42.17 o 
   3  -6  10      224.56      194.23     92.33 o 
   4  -6  10      154.37      156.71    107.02 o 
   5  -6  10      138.15      270.89     84.37 o 
   6  -6  10       54.47       73.18     72.03 o 
  -8  -5  10      197.23      214.15     81.41 o 
  -7  -5  10      190.23      261.04     67.06 o 
  -6  -5  10      191.97       81.08     57.54 o 
  -5  -5  10        3.11       -3.72     27.06 o 
  -4  -5  10      500.86      497.02     47.93 o 
  -3  -5  10     1965.74     1888.85    118.08 o 
  -2  -5  10     2670.92     2778.68    161.93 o 
  -1  -5  10      177.21      250.88     73.05 o 
   0  -5  10      249.97      273.15     94.17 o 
   1  -5  10      568.29      647.10    159.46 o 
   2  -5  10     1950.97     2116.62    226.18 o 
   3  -5  10      899.15      987.80    109.21 o 
   4  -5  10        8.58       22.39     34.49 o 
   5  -5  10      108.99      157.05     59.17 o 
   6  -5  10       91.84       55.36     50.01 o 
   7  -5  10       61.62       18.78     53.78 o 
  -8  -4  10        6.93        9.09     39.27 o 
  -7  -4  10       56.60       39.05     59.07 o 
  -6  -4  10      564.52      626.52     95.59 o 
  -5  -4  10     1901.22     1766.84    306.98 o 
  -4  -4  10      248.72      286.83     71.12 o 
  -3  -4  10       67.93       59.56     23.06 o 
  -2  -4  10      743.75      710.90     67.29 o 
  -1  -4  10     2765.30     2693.59    185.31 o 
   0  -4  10     1530.25     1526.22    168.95 o 
   1  -4  10        3.60       65.00     32.85 o 
   2  -4  10      506.13      645.57    111.31 o 
   3  -4  10      764.16      693.79     80.87 o 
   4  -4  10      510.52      519.07     76.50 o 
   5  -4  10        7.28       81.09     68.56 o 
   6  -4  10       29.32       14.23     35.82 o 
   7  -4  10      311.10      216.03     67.98 o 
   8  -4  10       80.02       71.73     51.78 o 
  -8  -3  10      291.40      174.07     71.67 o 
  -7  -3  10       64.51      114.59     51.01 o 
  -6  -3  10       14.92       91.46     45.07 o 
  -5  -3  10      116.42      107.44     35.51 o 
  -4  -3  10     1479.79     1444.45     88.31 o 
  -3  -3  10      690.47      735.75     56.24 o 
  -2  -3  10       33.35       40.70     18.88 o 
  -1  -3  10      679.49      595.58     94.88 o 
   0  -3  10     2423.17     2350.55    139.90 o 
   1  -3  10      329.83      331.52     25.10 o 
   2  -3  10      134.55      232.56     38.09 o 
   3  -3  10      316.17      364.73     68.97 o 
   4  -3  10     1864.44     1942.10    315.15 o 
   5  -3  10      512.06      662.11     95.06 o 
   6  -3  10       58.37      137.68     56.36 o 
   7  -3  10       72.71        7.09     34.79 o 
   8  -3  10      214.59      150.73     73.05 o 
  -8  -2  10       40.78      -54.20     54.20 o 
  -7  -2  10      180.53      288.96     71.10 o 
  -6  -2  10      178.92      287.30    138.55 o 
  -5  -2  10      113.67      118.24     44.45 o 
  -4  -2  10      289.59      322.01     70.13 o 
  -3  -2  10     1970.99     2112.60    107.75 o 
  -2  -2  10      535.40      512.23     39.13 o 
  -1  -2  10      252.19      319.74     32.94 o 
   0  -2  10      214.78      225.10     24.67 o 
   1  -2  10     2590.43     2490.62    107.12 o 
   2  -2  10     4070.30     3755.79    323.54 o 
   3  -2  10     1237.36     1300.96     99.37 o 
   4  -2  10       18.27       66.24     29.51 o 
   5  -2  10      908.81      994.71    152.83 o 
   6  -2  10     1157.82     1258.91    184.56 o 
   7  -2  10      518.06      684.59    224.45 o 
   8  -2  10        5.32       27.35     47.64 o 
   9  -2  10       13.19       35.27     42.49 o 
  -8  -1  10       84.71       42.00     45.36 o 
  -7  -1  10      168.91      127.44     69.78 o 
  -6  -1  10      251.52      135.09     41.53 o 
  -5  -1  10      395.03      414.24     57.12 o 
  -4  -1  10      352.41      404.68     46.78 o 
  -3  -1  10       36.76       10.28     18.16 o 
  -2  -1  10     1639.39     1531.43     72.51 o 
  -1  -1  10     5495.66     5851.40    255.11 o 
   0  -1  10     3421.53     3521.63    139.94 o 
   1  -1  10      731.07      729.74     43.57 o 
   2  -1  10      555.46      475.66     28.45 o 
   3  -1  10     1795.89     1512.94    118.13 o 
   4  -1  10     7464.15     6521.17    390.40 o 
   5  -1  10     1024.40     1093.83     92.01 o 
   6  -1  10        4.47       21.16     47.44 o 
   7  -1  10      107.06      102.61     40.66 o 
   8  -1  10      467.94      599.10    228.63 o 
   9  -1  10       98.26      105.56     48.95 o 
  -8   0  10       22.61      -41.63     90.60 o 
  -7   0  10      190.44      201.60     60.68 o 
  -6   0  10       32.16       23.24     34.70 o 
  -5   0  10      215.05      204.62     32.65 o 
  -4   0  10     1835.69     1789.99     98.09 o 
  -3   0  10     2717.23     2771.16    129.09 o 
  -2   0  10      193.32      198.34     27.70 o 
  -1   0  10       79.96      130.34     33.80 o 
   0   0  10     3619.25     3767.05    143.86 o 
   1   0  10    11097.70    11331.72    463.51 o 
   2   0  10     2042.59     1906.38     76.10 o 
   3   0  10      117.26      147.72     18.71 o 
   4   0  10     1414.44     1393.37    108.80 o 
   5   0  10     3096.90     2935.93    152.09 o 
   6   0  10      782.97      862.62     53.62 o 
   7   0  10        0.98      -57.34     57.34 o 
   8   0  10      251.50      348.56     71.01 o 
   9   0  10      259.29      240.87    103.55 o 
  10   0  10      127.91       82.84     65.09 o 
  -7   1  10      204.77      283.62    124.26 o 
  -6   1  10      312.87      353.66     72.13 o 
  -5   1  10      104.38      115.66     37.94 o 
  -4   1  10        8.18      124.04     37.65 o 
  -3   1  10      826.05      834.63     82.43 o 
  -2   1  10     2030.63     1846.42    128.98 o 
  -1   1  10     2282.52     2311.53    197.40 o 
   0   1  10       95.40      154.91     23.14 o 
   1   1  10     2092.67     2350.39    103.59 o 
   2   1  10     4512.21     4263.04    206.10 o 
   3   1  10     1245.34     1239.48     78.71 o 
   4   1  10      106.94       87.33     16.06 o 
   5   1  10      997.68     1017.51     55.20 o 
   6   1  10     2165.68     2235.11    124.50 o 
   7   1  10     1078.94     1096.85     77.09 o 
   8   1  10       76.03       91.58     38.47 o 
   9   1  10      218.89      497.66    123.85 o 
  -7   2  10        7.29       -3.06     63.66 o 
  -6   2  10      213.52      320.55    117.12 o 
  -5   2  10      205.51      254.23     33.74 o 
  -4   2  10      293.78      300.48     77.23 o 
  -3   2  10      123.89      225.32     27.22 o 
  -2   2  10     1752.83     1717.21     88.58 o 
  -1   2  10     1808.93     1694.82     82.04 o 
   0   2  10      714.02      732.27     29.38 o 
   1   2  10      692.54      745.90     37.39 o 
   2   2  10     2899.08     2677.06    122.69 o 
   3   2  10     4530.90     4586.53    170.95 o 
   4   2  10     2350.84     2367.04    122.67 o 
   5   2  10      343.27      278.50     45.78 o 
   6   2  10      677.83      698.32     84.19 o 
   7   2  10      398.07      409.26     57.74 o 
   8   2  10      981.89      972.59     81.25 o 
   9   2  10      469.16      485.71     54.81 o 
  10   2  10        9.07       76.92     69.58 o 
  11   2  10       80.44       41.63     59.38 o 
  -7   3  10       64.58       20.81     41.60 o 
  -6   3  10        5.50       43.05     68.97 o 
  -5   3  10      237.05      237.24     45.09 o 
  -4   3  10      545.71      598.38     70.40 o 
  -3   3  10      807.82      867.02     53.21 o 
  -2   3  10      470.04      542.22     30.93 o 
  -1   3  10     1228.85     1193.84     79.69 o 
   0   3  10     3217.01     3367.81    179.33 o 
   1   3  10     3134.92     3137.68    158.63 o 
   2   3  10     1729.56     1789.82     52.68 o 
   3   3  10        1.74        2.26     11.07 o 
   4   3  10      667.51      757.36     41.58 o 
   5   3  10     3372.17     3484.55    150.27 o 
   6   3  10     3122.79     3200.36    158.37 o 
   7   3  10       18.42       63.04     22.72 o 
   8   3  10        9.22       34.09     22.11 o 
   9   3  10      155.71      314.60     82.09 o 
  10   3  10      223.89      284.60     72.74 o 
  11   3  10       59.57      -31.01     69.78 o 
  -6   4  10      204.35      208.53     96.31 o 
  -5   4  10      121.45       93.90     36.52 o 
  -4   4  10       28.94       52.68     35.50 o 
  -3   4  10      424.19      472.52     62.10 o 
  -2   4  10     1831.30     2235.84    188.51 o 
  -1   4  10     1356.79     1279.53     88.51 o 
   0   4  10        0.83       -0.99     27.55 o 
   1   4  10      336.18      336.34     39.97 o 
   2   4  10     3188.92     2912.21    161.58 o 
   3   4  10     4063.72     4277.26    228.92 o 
   4   4  10      551.30      483.80     31.94 o 
   5   4  10      193.35      217.27     23.89 o 
   6   4  10     1026.15     1041.62     60.14 o 
   7   4  10     3041.46     3158.79    174.05 o 
   8   4  10      714.55      734.52     70.55 o 
   9   4  10       13.00       14.88     22.78 o 
  10   4  10      307.85      354.87     66.76 o 
  11   4  10      209.87      176.67    129.47 o 
  -6   5  10        9.77       41.63     65.91 o 
  -5   5  10      136.68      237.61     84.58 o 
  -4   5  10      165.85      320.88    153.24 o 
  -3   5  10       36.38       88.53     35.48 o 
  -2   5  10       21.03      -25.39     25.39 o 
  -1   5  10     1399.33     1289.41    106.51 o 
   0   5  10      999.91     1026.88     84.51 o 
   1   5  10      381.61      346.48     39.71 o 
   2   5  10        5.27      -22.08     22.28 o 
   3   5  10     2804.95     2564.30    153.61 o 
   4   5  10     2990.70     2755.64    158.28 o 
   5   5  10      488.82      489.58     55.18 o 
   6   5  10      270.70      293.28     38.44 o 
   7   5  10     1822.54     1837.04    113.12 o 
   8   5  10      994.06     1116.74     80.27 o 
   9   5  10      542.72      534.56     54.22 o 
  10   5  10       10.50       47.04     40.08 o 
  11   5  10      214.94      261.77     66.39 o 
  -5   6  10       14.25       53.26     63.66 o 
  -4   6  10      127.74      180.74     53.44 o 
  -3   6  10      146.70      167.28     46.22 o 
  -2   6  10      161.04      291.30     44.72 o 
  -1   6  10        3.91      -11.20     23.16 o 
   0   6  10      697.00      718.09    187.72 o 
   1   6  10     1374.28     1440.50    115.01 o 
   2   6  10     1513.05     1482.49    104.30 o 
   3   6  10      192.37      232.29     38.07 o 
   4   6  10     1967.08     2236.75    158.66 o 
   5   6  10     3680.53     3973.47    345.96 o 
   6   6  10     2828.71     2688.70    197.04 o 
   7   6  10      146.78      161.17     25.93 o 
   8   6  10     1011.32     1111.54     90.53 o 
   9   6  10      719.55      663.14     68.82 o 
  10   6  10      472.42      457.19     67.59 o 
  11   6  10      156.27      154.09     55.33 o 
  -4   7  10        0.67      168.18    157.62 o 
  -3   7  10      111.68      151.79    157.42 o 
  -2   7  10      180.17       89.40     38.20 o 
  -1   7  10      789.67      785.00     78.75 o 
   0   7  10       65.29       88.39     32.62 o 
   1   7  10     1257.72     1295.81    107.03 o 
   2   7  10     1137.87     1396.13    107.45 o 
   3   7  10     2109.61     2138.18    164.79 o 
   4   7  10      833.08      848.58     89.43 o 
   5   7  10      150.15      214.51     48.46 o 
   6   7  10     1002.42     1012.81     86.48 o 
   7   7  10     2196.86     1888.93    187.98 o 
   8   7  10      591.41      477.76     63.94 o 
   9   7  10        4.14       19.58     24.48 o 
  10   7  10       51.07        9.60     28.70 o 
  11   7  10      151.81       56.77     49.93 o 
  -3   8  10       17.07       32.86     39.97 o 
  -2   8  10       54.09       48.27     46.22 o 
  -1   8  10      284.08      279.83     56.37 o 
   0   8  10      658.61      673.90     85.17 o 
   1   8  10      830.57      920.66     95.01 o 
   2   8  10        0.34       23.01     42.03 o 
   3   8  10     1311.03     1347.87    119.02 o 
   4   8  10     2051.02     2161.72    194.66 o 
   5   8  10      633.35      673.02     71.58 o 
   6   8  10       20.59       29.83     28.89 o 
   7   8  10       15.44       29.09     29.18 o 
   8   8  10      494.24      367.75     59.99 o 
   9   8  10      436.54      345.67     51.42 o 
  10   8  10       90.83       71.42     71.62 o 
  11   8  10        1.89       -1.43     71.42 o 
  -2   9  10       53.18      107.05     57.74 o 
  -1   9  10       28.14       30.68     34.58 o 
   0   9  10      113.59      105.40     42.79 o 
   1   9  10      599.21      518.81     80.39 o 
   2   9  10      229.59      198.28     45.04 o 
   3   9  10      122.80       64.29     37.70 o 
   4   9  10       63.79       76.23     43.05 o 
   5   9  10      774.73      887.47     98.15 o 
   6   9  10      409.72      355.49     93.25 o 
   7   9  10      147.35       86.21     49.68 o 
   8   9  10        3.40       16.83     26.07 o 
   9   9  10      437.54      416.45    121.41 o 
  10   9  10      359.81      270.36    106.51 o 
  -1  10  10       28.29       81.89     46.46 o 
   0  10  10       27.88       39.91     34.87 o 
   1  10  10       35.04       23.75     34.40 o 
   2  10  10      228.16      393.68    112.63 o 
   3  10  10      147.19      243.64     94.37 o 
   4  10  10       49.65       95.17     43.97 o 
   5  10  10        7.22       -9.05     34.94 o 
   6  10  10      190.91      235.12     65.91 o 
   7  10  10      385.24      429.19     71.68 o 
   8  10  10      300.22      146.71     47.07 o 
   9  10  10        4.56       73.05     66.52 o 
   1  11  10       64.64      204.58     59.09 o 
   2  11  10        0.35      148.54    141.91 o 
   3  11  10       78.06      127.10     47.73 o 
   4  11  10      316.01      339.98     91.31 o 
   5  11  10      544.92      518.43     87.94 o 
   6  11  10       73.28      103.40     51.04 o 
   7  11  10       72.38       28.14     74.99 o 
   8  11  10      416.84      363.20    113.86 o 
   4  12  10        1.69      -12.40     37.62 o 
   5  12  10      194.07      105.81     57.72 o 
   6  12  10      369.48      494.02     99.78 o 
  -2  -9  11      325.43      299.75     89.78 o 
  -1  -9  11       76.44      210.13    115.80 o 
  -5  -8  11      282.15      313.41     88.35 o 
  -4  -8  11      269.49      380.54     88.56 o 
  -3  -8  11       90.20       -9.10     52.85 o 
  -2  -8  11       12.26       37.12     82.13 o 
  -1  -8  11      238.30      281.64     76.52 o 
   0  -8  11      192.10      195.66     70.50 o 
   1  -8  11       76.09      166.63     58.42 o 
   2  -8  11       19.39       -4.28     56.11 o 
  -6  -7  11       34.68       83.66     69.78 o 
  -5  -7  11       48.24       35.50     46.32 o 
  -4  -7  11      129.12      208.94     65.29 o 
  -3  -7  11      272.60      367.52     71.93 o 
  -2  -7  11      181.75      204.33    109.67 o 
  -1  -7  11       51.43       52.37     39.07 o 
   0  -7  11      188.38      311.45     63.74 o 
   1  -7  11      371.18      569.62    177.11 o 
   2  -7  11      132.48      101.51     49.97 o 
   3  -7  11       24.30       49.96     50.36 o 
   4  -7  11       49.17       74.96     50.80 o 
  -7  -6  11       66.60       46.05     48.87 o 
  -6  -6  11      184.90      166.23     94.78 o 
  -5  -6  11      136.93      217.16     99.78 o 
  -4  -6  11       85.22       36.93     28.86 o 
  -3  -6  11      309.92      383.50     66.39 o 
  -2  -6  11      692.09      715.43     88.97 o 
  -1  -6  11      528.80      565.70    133.34 o 
   0  -6  11       33.96       96.98     45.95 o 
   1  -6  11      929.74      929.60    118.90 o 
   2  -6  11      767.74      919.55    145.89 o 
   3  -6  11      473.93      546.94     93.11 o 
   4  -6  11       13.65       29.82     40.61 o 
   5  -6  11       89.52       96.27     57.29 o 
  -7  -5  11        0.17       24.12     39.95 o 
  -6  -5  11       99.12      129.12     54.57 o 
  -5  -5  11      763.03      790.28    106.41 o 
  -4  -5  11      518.53      573.09     58.41 o 
  -3  -5  11       12.46       97.07     43.75 o 
  -2  -5  11      312.11      400.99     62.77 o 
  -1  -5  11     1654.53     1778.77    246.59 o 
   0  -5  11     1054.25     1084.41    112.59 o 
   1  -5  11      235.80      293.66     60.68 o 
   2  -5  11        2.46       14.81     57.74 o 
   3  -5  11      649.57      733.46     99.35 o 
   4  -5  11      435.48      402.99     79.56 o 
   5  -5  11       73.92       25.37     61.21 o 
   6  -5  11        1.47       58.28     53.42 o 
  -7  -4  11      128.16       43.85     42.97 o 
  -6  -4  11       31.57       19.17    116.41 o 
  -5  -4  11        2.10       -8.56     59.58 o 
  -4  -4  11      944.10      967.47    105.59 o 
  -3  -4  11     1581.94     1445.00     98.39 o 
  -2  -4  11      650.91      736.28     59.64 o 
  -1  -4  11       51.00       89.47     25.70 o 
   0  -4  11     1232.68     1292.06    266.89 o 
   1  -4  11      982.93     1075.98    112.53 o 
   2  -4  11      397.50      490.92     66.35 o 
   3  -4  11      114.85      180.36     45.60 o 
   4  -4  11       10.84      -23.27     34.15 o 
   5  -4  11      250.19      203.40     62.13 o 
   6  -4  11      111.13      270.47    117.33 o 
   7  -4  11       15.62      -52.93     52.93 o 
  -7  -3  11      178.45      231.66    143.75 o 
  -6  -3  11      396.44      437.83     88.44 o 
  -5  -3  11      379.57      366.02     62.85 o 
  -4  -3  11        0.33        6.56     36.26 o 
  -3  -3  11      392.64      407.52     43.48 o 
  -2  -3  11      840.59      784.49     59.43 o 
  -1  -3  11     1581.65     1372.06    125.30 o 
   0  -3  11      493.89      511.67     40.04 o 
   1  -3  11       51.59       92.93     30.29 o 
   2  -3  11     1728.91     1663.90    135.07 o 
   3  -3  11     2092.77     2112.08    168.78 o 
   4  -3  11      341.72      345.69     65.48 o 
   5  -3  11      149.11      123.54     43.57 o 
   6  -3  11      114.19       74.10     45.76 o 
   7  -3  11      392.17      392.34     89.17 o 
   8  -3  11      178.40      153.22     60.63 o 
  -7  -2  11        5.02        3.72     41.93 o 
  -6  -2  11       77.56       73.82     41.89 o 
  -5  -2  11      283.76      336.58     66.42 o 
  -4  -2  11     1240.55     1335.96     92.47 o 
  -3  -2  11       31.85       55.85     30.19 o 
  -2  -2  11      479.42      506.93     65.73 o 
  -1  -2  11      369.09      306.95     29.08 o 
   0  -2  11     2613.31     2440.42    118.23 o 
   1  -2  11      721.28      665.31     41.43 o 
   2  -2  11       60.54       76.43     22.87 o 
   3  -2  11      710.98      718.08     68.24 o 
   4  -2  11     2477.75     2230.99    182.71 o 
   5  -2  11     1996.24     2021.93    207.21 o 
   6  -2  11        1.21       13.78     32.44 o 
   7  -2  11      205.86      212.31     66.18 o 
   8  -2  11      350.48      298.71     70.97 o 
   9  -2  11      152.36       49.01     49.38 o 
  -7  -1  11      185.71      149.45     54.66 o 
  -6  -1  11       26.40      -42.14     42.14 o 
  -5  -1  11       33.58       58.78     58.46 o 
  -4  -1  11      162.79      148.82     27.60 o 
  -3  -1  11     2098.63     1997.75    146.02 o 
  -2  -1  11     1224.91     1270.88     68.67 o 
  -1  -1  11        0.70       24.97     18.45 o 
   0  -1  11     1789.61     1759.33     92.64 o 
   1  -1  11     3530.13     3832.24    224.19 o 
   2  -1  11     2594.32     2447.45    107.47 o 
   3  -1  11      162.41      131.01     21.12 o 
   4  -1  11      320.91      384.85     49.78 o 
   5  -1  11     1203.03     1383.12    118.89 o 
   6  -1  11     1043.11     1155.68    116.68 o 
   7  -1  11      160.41      204.93     64.00 o 
   8  -1  11        6.98      208.28     86.82 o 
   9  -1  11      178.53      116.74     50.64 o 
  -7   0  11       80.70       37.95     89.98 o 
  -6   0  11      350.84      417.24    148.03 o 
  -5   0  11      206.14      168.11     40.97 o 
  -4   0  11      121.04      165.51     31.38 o 
  -3   0  11      259.31      235.03     31.06 o 
  -2   0  11     1984.92     2121.14    100.87 o 
  -1   0  11     1796.56     1753.55     94.12 o 
   0   0  11     2850.60     3091.35    128.89 o 
   1   0  11       45.83       67.24     16.77 o 
   2   0  11     2610.72     2626.68    109.57 o 
   3   0  11     2134.83     2011.84     88.48 o 
   4   0  11     1779.43     1645.34    146.18 o 
   5   0  11        0.09       32.20     16.03 o 
   6   0  11      609.58      593.12     41.67 o 
   7   0  11      105.43      106.75     39.18 o 
   8   0  11      141.10      126.26     48.46 o 
   9   0  11        7.05      -43.08     50.71 o 
  10   0  11        8.91      -70.80     70.80 o 
  -7   1  11       43.18       23.26     74.88 o 
  -6   1  11       41.19      -15.30     62.44 o 
  -5   1  11      451.96      462.90    100.79 o 
  -4   1  11      495.18      589.60     60.29 o 
  -3   1  11      753.45      802.95     79.36 o 
  -2   1  11        4.33       85.18     40.18 o 
  -1   1  11     1940.61     2091.00     90.89 o 
   0   1  11     1622.60     1693.11     69.47 o 
   1   1  11     2416.40     2202.60     87.25 o 
   2   1  11      175.31      198.85     37.54 o 
   3   1  11     1883.73     1914.00    121.66 o 
   4   1  11     1085.18     1077.18     84.22 o 
   5   1  11     1222.95     1272.77     71.22 o 
   6   1  11      310.09      432.69     62.50 o 
   7   1  11      250.65      212.57     42.96 o 
   8   1  11      244.75      229.50     60.30 o 
   9   1  11      398.44      408.57     68.01 o 
  10   1  11       36.41       -5.92     59.38 o 
  -7   2  11       79.76      140.79     99.17 o 
  -6   2  11      150.89      181.40     99.98 o 
  -5   2  11        7.84       41.83     50.19 o 
  -4   2  11      144.92      148.88     40.83 o 
  -3   2  11      993.21      943.07     62.89 o 
  -2   2  11     1321.60     1376.82     69.76 o 
  -1   2  11       21.19       -3.28     10.62 o 
   0   2  11     1381.15     1243.17     63.21 o 
   1   2  11     3821.38     3700.38    126.61 o 
   2   2  11     2532.74     2558.91     97.84 o 
   3   2  11       22.12      107.69     25.24 o 
   4   2  11      736.45      852.66     57.99 o 
   5   2  11     2139.61     2191.97    104.60 o 
   6   2  11     3416.20     3769.96    205.74 o 
   7   2  11      481.32      434.83     48.96 o 
   8   2  11       25.10       -1.83     18.47 o 
   9   2  11      281.45      293.73     57.98 o 
  -6   3  11       84.11      -39.38     88.76 o 
  -5   3  11      310.61      419.52     74.81 o 
  -4   3  11       10.29       49.37     41.52 o 
  -3   3  11      132.50      129.63     34.21 o 
  -2   3  11      793.92      872.89    111.61 o 
  -1   3  11     1371.05     1187.98     84.96 o 
   0   3  11      307.12      336.55     54.38 o 
   1   3  11      124.30      119.49     25.89 o 
   2   3  11     2301.86     2266.98     71.86 o 
   3   3  11     4412.71     4035.96    144.27 o 
   4   3  11     1065.99     1022.09     55.55 o 
   5   3  11       75.02      124.29     56.28 o 
   6   3  11      121.15      226.11     29.19 o 
   7   3  11     2614.34     2603.99    161.46 o 
   8   3  11     1191.53     1119.13     82.88 o 
   9   3  11      155.30      220.54     42.04 o 
  10   3  11       44.79       92.99     43.57 o 
  11   3  11      134.59       67.33     61.83 o 
  -6   4  11        2.09        1.02     56.52 o 
  -5   4  11      100.01       87.77     42.84 o 
  -4   4  11      170.22      300.23     62.85 o 
  -3   4  11      315.89      298.93     48.24 o 
  -2   4  11        5.34        1.92     24.14 o 
  -1   4  11     1616.92     1392.86    101.61 o 
   0   4  11     1980.23     2027.77    140.40 o 
   1   4  11     1194.99     1086.57     76.42 o 
   2   4  11     1083.54     1150.54     76.57 o 
   3   4  11      230.45      211.10     31.92 o 
   4   4  11     2857.92     2968.46    120.86 o 
   5   4  11     3090.46     3063.76    147.36 o 
   6   4  11      777.08      719.54     48.36 o 
   7   4  11       43.92      113.17     36.05 o 
   8   4  11      351.11      450.99     50.78 o 
   9   4  11      277.35      331.75     52.85 o 
  10   4  11      176.88      141.59     44.85 o 
  11   4  11        4.39      -75.29     75.29 o 
  -5   5  11        1.96      126.71     75.09 o 
  -4   5  11      197.80      172.23     48.39 o 
  -3   5  11      285.52      345.11     55.21 o 
  -2   5  11      374.55      440.02    114.77 o 
  -1   5  11      618.56      740.74    108.45 o 
   0   5  11        5.59       26.24     26.08 o 
   1   5  11      833.73      793.61     68.86 o 
   2   5  11     3269.96     3327.94    202.40 o 
   3   5  11     3138.37     2866.45    172.71 o 
   4   5  11        0.51       -0.53     22.79 o 
   5   5  11      660.88      719.83     44.02 o 
   6   5  11     1308.43     1376.65     82.81 o 
   7   5  11     1499.05     1468.92     84.44 o 
   8   5  11        0.88      -17.67     19.80 o 
   9   5  11      213.65      225.02     38.73 o 
  10   5  11      203.69      265.93     59.14 o 
  11   5  11      159.28      135.97     50.64 o 
  -4   6  11       68.10       46.89     40.14 o 
  -3   6  11        8.40       44.64     37.75 o 
  -2   6  11      180.24      206.64     44.50 o 
  -1   6  11      679.41      708.35     81.61 o 
   0   6  11      548.39      467.57     58.74 o 
   1   6  11        1.51       96.31    111.10 o 
   2   6  11      284.43      375.05     67.74 o 
   3   6  11     1508.43     1524.45    124.01 o 
   4   6  11     2307.54     2449.42    171.69 o 
   5   6  11       47.94       64.25     33.43 o 
   6   6  11      699.30      742.99     68.95 o 
   7   6  11     1567.83     1470.19     91.92 o 
   8   6  11     1462.68     1450.71     95.95 o 
   9   6  11      109.55       41.58     23.97 o 
  10   6  11       46.04       48.62     69.99 o 
  11   6  11      224.52      121.98     46.32 o 
  -4   7  11       98.02       35.26     44.19 o 
  -3   7  11       77.07      175.04    122.22 o 
  -2   7  11       17.16       15.76     26.52 o 
  -1   7  11       79.74       68.15     39.69 o 
   0   7  11      998.79      931.20     93.46 o 
   1   7  11      580.24      757.63     78.25 o 
   2   7  11       68.18       35.62     28.17 o 
   3   7  11      469.41      401.85     55.55 o 
   4   7  11     2626.45     2841.22    213.07 o 
   5   7  11     1126.57     1158.88    101.22 o 
   6   7  11      173.45      264.95     49.16 o 
   7   7  11       48.11       10.53     27.45 o 
   8   7  11      718.90      639.29     53.65 o 
   9   7  11      700.09      688.18     68.84 o 
  10   7  11      239.21       86.92     57.54 o 
  11   7  11       34.98       22.24     61.21 o 
  -3   8  11       63.07       35.71     39.15 o 
  -2   8  11      105.13      191.01     61.72 o 
  -1   8  11       95.78      178.77    111.61 o 
   0   8  11        7.79       19.78     32.38 o 
   1   8  11      771.86      943.38     96.68 o 
   2   8  11      692.44      815.37     87.44 o 
   3   8  11      517.99      578.50     80.75 o 
   4   8  11      100.95      -18.03     34.89 o 
   5   8  11      765.50      799.28     87.29 o 
   6   8  11      821.29      968.42    105.39 o 
   7   8  11      386.26      435.88     68.30 o 
   8   8  11      258.75      266.42     56.72 o 
   9   8  11        6.98       34.19     28.79 o 
  10   8  11      155.87      165.68    106.10 o 
  -2   9  11       73.94       63.65     80.29 o 
  -1   9  11       95.84       69.97     42.70 o 
   0   9  11      230.93      270.15     56.38 o 
   1   9  11        5.79        5.52     28.03 o 
   2   9  11      307.17      322.91     71.92 o 
   3   9  11      202.74      175.59     74.58 o 
   4   9  11      410.21      362.35     61.67 o 
   5   9  11      164.38      258.63    127.12 o 
   6   9  11        7.98        6.79     27.65 o 
   7   9  11      141.28       92.06     35.97 o 
   8   9  11      376.98      379.64     64.55 o 
   9   9  11       89.38      179.35     83.45 o 
  10   9  11        4.12      -12.24     73.25 o 
   0  10  11       71.15      123.53     54.68 o 
   1  10  11      197.03       48.05     47.03 o 
   2  10  11      111.66      136.77    100.08 o 
   3  10  11       11.40       18.96     38.56 o 
   4  10  11      142.95      151.19     53.20 o 
   5  10  11      539.68      628.33     92.00 o 
   6  10  11      331.17      300.68     65.78 o 
   7  10  11        6.87      -23.42     39.80 o 
   8  10  11      137.14      171.17    146.61 o 
   9  10  11      706.45      455.02    129.98 o 
   2  11  11      218.49      143.40     53.77 o 
   3  11  11       73.97       29.18     40.01 o 
   4  11  11       16.90       48.24     74.99 o 
   5  11  11       70.33       96.44     75.90 o 
   6  11  11      613.26      580.52     92.98 o 
   7  11  11      383.88      220.24     67.03 o 
   8  11  11      113.50       12.45     58.76 o 
  -3  -8  12      154.42      167.11     67.33 o 
  -2  -8  12      338.54      326.16    148.65 o 
  -1  -8  12       41.46       20.97     38.81 o 
   0  -8  12       38.10       75.41     48.06 o 
   1  -8  12       79.55      -10.98     40.90 o 
  -5  -7  12      517.06      435.63    102.23 o 
  -4  -7  12       81.41       93.66     54.48 o 
  -3  -7  12       40.49      -38.52     38.52 o 
  -2  -7  12      127.96      162.41     59.35 o 
  -1  -7  12      216.13      223.43    125.90 o 
   0  -7  12      111.96      102.06     58.05 o 
   1  -7  12        0.35       41.66     66.62 o 
   2  -7  12      103.10      169.65     59.50 o 
   3  -7  12      112.82      133.43     72.54 o 
  -6  -6  12        0.69        1.43     51.01 o 
  -5  -6  12       22.73      -12.24     40.81 o 
  -4  -6  12      337.18      322.19     91.82 o 
  -3  -6  12      272.36      216.47     54.02 o 
  -2  -6  12        5.18       -5.70     47.34 o 
  -1  -6  12      324.28      486.54     89.81 o 
   0  -6  12      777.35      839.78    104.23 o 
   1  -6  12      214.58      294.53     67.14 o 
   2  -6  12       63.59      107.85     52.26 o 
   3  -6  12       47.36       25.67     63.36 o 
   4  -6  12      269.22      368.27    148.65 o 
   5  -6  12      171.30      209.54    147.32 o 
  -6  -5  12       98.06      -42.38     42.38 o 
  -5  -5  12        0.81       33.49     43.50 o 
  -4  -5  12      314.99      354.49     71.08 o 
  -3  -5  12      627.11      665.05     68.30 o 
  -2  -5  12      625.27      587.71     69.20 o 
  -1  -5  12      291.25      245.70     49.66 o 
   0  -5  12      344.91      405.96     63.49 o 
   1  -5  12     1194.99     1407.68    186.60 o 
   2  -5  12      914.66     1061.13    124.93 o 
   3  -5  12      378.68      347.33    104.78 o 
   4  -5  12       16.57       28.77     55.09 o 
   5  -5  12       89.58      141.06     61.42 o 
   6  -5  12      182.80      262.94    189.97 o 
  -7  -4  12      122.59       40.35     45.40 o 
  -6  -4  12      185.13      108.74     57.07 o 
  -5  -4  12      426.20      465.73     77.35 o 
  -4  -4  12      392.29      418.54     55.77 o 
  -3  -4  12      109.93      112.36     29.64 o 
  -2  -4  12      792.88      748.70     79.24 o 
  -1  -4  12     1068.50      959.59     68.53 o 
   0  -4  12     1333.99     1334.58    125.96 o 
   1  -4  12       52.67       -0.67     29.33 o 
   2  -4  12      169.49       88.49     56.01 o 
   3  -4  12      522.33      593.85     83.00 o 
   4  -4  12      532.45      632.81    108.86 o 
   5  -4  12       32.34       43.03     42.06 o 
   6  -4  12       48.96       36.35     41.75 o 
   7  -4  12      107.74       71.62     51.81 o 
  -7  -3  12      164.44       52.34     51.42 o 
  -6  -3  12        9.09       18.97     38.90 o 
  -5  -3  12      135.84      136.50     40.18 o 
  -4  -3  12      640.38      583.91     59.33 o 
  -3  -3  12      850.14      871.37     73.03 o 
  -2  -3  12       44.23      122.07     87.35 o 
  -1  -3  12       11.01      116.63     82.27 o 
   0  -3  12      289.74      296.59     36.84 o 
   1  -3  12      700.54      834.84     91.89 o 
   2  -3  12      164.59      197.80     42.98 o 
   3  -3  12        2.92       -3.96     30.01 o 
   4  -3  12      257.73      284.90     56.90 o 
   5  -3  12      224.02      233.30     60.69 o 
   6  -3  12       20.23       87.20     47.10 o 
   7  -3  12       27.36      -26.15     48.13 o 
   8  -3  12       50.42       25.59     45.20 o 
  -7  -2  12      126.65      127.06    104.37 o 
  -6  -2  12      211.00      306.93    136.10 o 
  -5  -2  12       29.10      115.37     38.23 o 
  -4  -2  12        5.20       58.14     69.27 o 
  -3  -2  12      491.37      444.00     47.90 o 
  -2  -2  12      942.75     1070.74     77.63 o 
  -1  -2  12      157.85      164.65     26.81 o 
   0  -2  12        6.20       46.42     39.99 o 
   1  -2  12     1331.21     1289.34     70.88 o 
   2  -2  12     1103.04      927.08    100.30 o 
   3  -2  12      527.96      525.01    114.77 o 
   4  -2  12        7.85       85.81     35.46 o 
   5  -2  12      299.58      261.65     55.02 o 
   6  -2  12      642.37      813.36    169.36 o 
   7  -2  12      308.83      362.24     77.64 o 
   8  -2  12       48.15      108.87     59.38 o 
  -7  -1  12        0.28       -0.41     63.87 o 
  -6  -1  12      149.86      114.28     75.29 o 
  -5  -1  12      250.58      295.09     55.50 o 
  -4  -1  12      118.35      131.52     28.40 o 
  -3  -1  12        5.17       14.50     28.52 o 
  -2  -1  12      782.23      812.91     89.12 o 
  -1  -1  12     1818.13     1857.57    102.59 o 
   0  -1  12     1869.41     1833.84    101.84 o 
   1  -1  12      376.44      339.08     51.52 o 
   2  -1  12     1923.75     2024.68    103.66 o 
   3  -1  12     3339.63     3061.12    324.24 o 
   4  -1  12     2837.79     2689.02    195.94 o 
   5  -1  12      883.18      942.03    109.14 o 
   6  -1  12      102.14      124.07     42.32 o 
   7  -1  12      419.41      502.46     87.07 o 
   8  -1  12      337.36      303.64     68.81 o 
   9  -1  12      243.16      459.34    104.90 o 
  -7   0  12       43.38      135.08     98.35 o 
  -6   0  12        0.21       60.81     81.82 o 
  -5   0  12      237.53      258.49     86.82 o 
  -4   0  12      536.61      533.11     55.92 o 
  -3   0  12     1139.67     1112.89    104.45 o 
  -2   0  12      197.35      303.65     41.13 o 
  -1   0  12      829.79      852.12     58.54 o 
   0   0  12     1821.67     1842.51     98.05 o 
   1   0  12     4206.06     3862.03    164.50 o 
   2   0  12     1636.33     1538.14     80.79 o 
   3   0  12      146.58      132.20     21.02 o 
   4   0  12     1160.08     1189.91     78.90 o 
   5   0  12     1063.34      985.49     93.22 o 
   6   0  12      793.06      805.30     91.82 o 
   7   0  12       16.00       -7.89     36.73 o 
   8   0  12      128.67      141.46     59.46 o 
   9   0  12      159.30      259.94     66.45 o 
  -6   1  12      283.81      264.85    118.96 o 
  -5   1  12       90.57      164.46     87.54 o 
  -4   1  12        9.45      147.53     55.16 o 
  -3   1  12      508.64      493.00     70.09 o 
  -2   1  12     2842.23     2827.94    143.22 o 
  -1   1  12     1198.16     1260.04     66.83 o 
   0   1  12        1.38       35.29     27.41 o 
   1   1  12      733.96      714.25     38.95 o 
   2   1  12     1637.74     1610.18    112.46 o 
   3   1  12     1865.62     1842.04    111.35 o 
   4   1  12       43.94       67.28     24.11 o 
   5   1  12      676.41      645.52     53.66 o 
   6   1  12      653.00      663.57     62.57 o 
   7   1  12      246.21      214.24     32.32 o 
   8   1  12        5.12       24.98     63.56 o 
   9   1  12       13.45      139.51     57.41 o 
  10   1  12      223.04       48.15     65.09 o 
  -6   2  12       20.48      107.74    108.55 o 
  -5   2  12      326.10      650.49    153.03 o 
  -4   2  12      147.39      212.34     66.52 o 
  -3   2  12      129.71      200.73     47.09 o 
  -2   2  12       94.22      149.77     37.50 o 
  -1   2  12     1650.78     1540.66    143.63 o 
   0   2  12      765.26      807.68     38.89 o 
   1   2  12      251.31      266.02     44.81 o 
   2   2  12      282.51      288.20     27.00 o 
   3   2  12     1128.62     1107.08     54.94 o 
   4   2  12      702.81      671.24     50.03 o 
   5   2  12     1152.16     1140.08     96.83 o 
   6   2  12        3.48       22.77     22.76 o 
   7   2  12      715.89      710.00     62.05 o 
   8   2  12      703.79      769.59     69.49 o 
   9   2  12      168.72       66.39     65.70 o 
  10   2  12       32.53       51.42     66.31 o 
  -6   3  12       10.28      -12.85     67.74 o 
  -5   3  12       23.46      122.22     80.19 o 
  -4   3  12      379.63      364.04     58.87 o 
  -3   3  12      115.16      244.58     63.87 o 
  -2   3  12      242.70      270.63     47.90 o 
  -1   3  12       48.54       64.91     36.01 o 
   0   3  12     1821.28     1950.75    131.38 o 
   1   3  12     1634.95     1645.42    109.36 o 
   2   3  12     1636.42     1595.36    115.49 o 
   3   3  12        1.15      -12.99     14.30 o 
   4   3  12     1638.22     1626.57     77.94 o 
   5   3  12     1609.84     1736.36    131.30 o 
   6   3  12     2526.60     2489.97    144.04 o 
   7   3  12      907.24      903.25     82.14 o 
   8   3  12      115.35      155.91     33.13 o 
   9   3  12      469.54      449.90     59.61 o 
  -5   4  12       59.40      -41.63     78.97 o 
  -4   4  12       23.46       17.08     34.65 o 
  -3   4  12      241.97      306.40     55.19 o 
  -2   4  12      590.05      618.80     74.68 o 
  -1   4  12      823.47      846.68     78.23 o 
   0   4  12       65.97       98.71     39.58 o 
   1   4  12      332.99      293.88     40.32 o 
   2   4  12     1592.18     1586.89    111.65 o 
   3   4  12     4429.22     4541.67    288.00 o 
   4   4  12     1371.90     1283.07     91.59 o 
   5   4  12      241.91      279.74     35.83 o 
   6   4  12     1599.10     1667.62    117.87 o 
   7   4  12     1425.97     1505.72    103.05 o 
   8   4  12      364.38      409.65     62.32 o 
   9   4  12        2.10      -23.60     23.60 o 
  10   4  12      106.94      135.43    108.86 o 
  -5   5  12       74.60       38.36     63.05 o 
  -4   5  12      215.44      278.28     62.85 o 
  -3   5  12        6.34       50.46     58.15 o 
  -2   5  12       27.83       59.79     59.48 o 
  -1   5  12      359.97      423.06    104.67 o 
   0   5  12     1408.91     1580.00    144.79 o 
   1   5  12      328.12      383.63     53.67 o 
   2   5  12        8.88       17.75     25.39 o 
   3   5  12      335.42      316.67     44.09 o 
   4   5  12     1581.86     1561.59    116.42 o 
   5   5  12      932.02      858.50     76.22 o 
   6   5  12       65.12       79.04     30.61 o 
   7   5  12      576.02      669.86     68.45 o 
   8   5  12      916.87      957.57     89.41 o 
   9   5  12      111.23      114.24     36.08 o 
  10   5  12        1.34        6.66     29.51 o 
  -4   6  12       67.77       15.72     36.73 o 
  -3   6  12      169.19      141.48     50.68 o 
  -2   6  12      107.50      105.56     47.60 o 
  -1   6  12       54.51      130.54     74.17 o 
   0   6  12      461.12      457.62     61.67 o 
   1   6  12     1349.01     1288.54    110.52 o 
   2   6  12      525.57      539.68     93.35 o 
   3   6  12       12.90      -30.20     30.20 o 
   4   6  12     1239.15     1252.42    110.51 o 
   5   6  12     1653.76     1873.30    156.25 o 
   6   6  12      249.27      301.60     50.19 o 
   7   6  12       64.37       78.90     34.48 o 
   8   6  12      164.30      156.08     52.86 o 
   9   6  12      628.22      691.66     69.54 o 
  10   6  12      229.65      225.34     55.85 o 
  -3   7  12       62.26       44.89     40.98 o 
  -2   7  12      188.42      288.58     68.24 o 
  -1   7  12       47.42       94.43     59.89 o 
   0   7  12      162.57      245.82     50.36 o 
   1   7  12       76.60       89.48     38.84 o 
   2   7  12     1513.77     1659.55    151.31 o 
   3   7  12     1246.08     1335.95    126.78 o 
   4   7  12      363.08      393.73     57.51 o 
   5   7  12      338.55      323.40     85.39 o 
   6   7  12      954.47     1001.40     99.39 o 
   7   7  12      717.10      798.23     98.13 o 
   8   7  12      682.48      606.56     88.66 o 
   9   7  12       69.72       93.76     42.24 o 
  10   7  12       48.01      110.18     72.44 o 
  -2   8  12       24.61       57.33     48.79 o 
  -1   8  12      279.69      262.02     58.03 o 
   0   8  12      440.58      553.81     76.13 o 
   1   8  12       90.26       30.07     55.40 o 
   2   8  12       99.48      106.07     44.27 o 
   3   8  12      339.77      447.25     64.30 o 
   4   8  12      797.55      813.21     90.09 o 
   5   8  12     1122.42     1218.66    121.06 o 
   6   8  12       45.68       19.39     28.34 o 
   7   8  12      102.55      119.44     44.45 o 
   8   8  12      491.19      443.02     79.17 o 
   9   8  12      617.37      557.23    141.71 o 
  10   8  12       70.32       97.74     70.60 o 
  -1   9  12        1.40        0.96     72.33 o 
   0   9  12       42.34       40.67     36.04 o 
   1   9  12      381.53      315.01     90.29 o 
   2   9  12      437.52      480.33     75.47 o 
   3   9  12       58.93       26.61     44.38 o 
   4   9  12        8.62       37.54     47.34 o 
   5   9  12      305.10      392.02     71.47 o 
   6   9  12      637.43      593.83     90.60 o 
   7   9  12      191.84      196.24    118.55 o 
   8   9  12        2.19       -6.20     30.42 o 
   9   9  12      160.42      126.92     95.70 o 
   1  10  12        5.18       47.82     37.54 o 
   2  10  12       83.51       82.98     64.07 o 
   3  10  12      244.46      401.83    139.97 o 
   4  10  12      195.43      200.94     62.36 o 
   5  10  12       54.13      182.02    176.60 o 
   6  10  12      126.76      199.49     62.37 o 
   7  10  12      407.38      392.48     75.94 o 
   8  10  12      278.93      333.83     66.01 o 
   9  10  12       34.22       69.78     71.82 o 
   3  11  12       68.83       65.43     50.40 o 
   4  11  12      202.81      326.75     74.43 o 
   5  11  12      281.04      399.65     99.70 o 
   6  11  12       40.83       59.42     61.01 o 
   7  11  12      103.92      125.43     54.53 o 
  -3  -7  13      211.89      153.03     67.74 o 
  -2  -7  13      180.76       80.11     68.46 o 
  -1  -7  13        4.08      -25.72     37.56 o 
   0  -7  13      107.66      136.87     61.72 o 
   1  -7  13      120.13      369.41     87.27 o 
   2  -7  13      123.75       78.70     51.54 o 
  -5  -6  13      118.91      173.23     67.33 o 
  -4  -6  13        1.28       17.96     52.85 o 
  -3  -6  13      165.23      107.68     58.76 o 
  -2  -6  13      181.76      299.59     67.33 o 
  -1  -6  13       71.81      116.21     61.21 o 
   0  -6  13        2.27       -0.29     32.48 o 
   1  -6  13      188.66      396.60    172.72 o 
   2  -6  13      188.53      160.44     61.44 o 
   3  -6  13       83.82      135.56    118.96 o 
   4  -6  13        8.13       37.50     44.40 o 
  -5  -5  13      125.76      128.65    128.34 o 
  -4  -5  13      242.89      315.36     78.66 o 
  -3  -5  13       18.93      -15.95     32.66 o 
  -2  -5  13      113.29       85.31     44.17 o 
  -1  -5  13      574.57      497.76     78.24 o 
   0  -5  13      730.43      608.80     84.34 o 
   1  -5  13       72.74      106.29     49.18 o 
   2  -5  13       14.57        4.17     62.64 o 
   3  -5  13      155.01      238.59     85.70 o 
   4  -5  13      338.76      518.83    118.35 o 
   5  -5  13       99.89       69.73     49.41 o 
  -6  -4  13       26.32       33.42     42.20 o 
  -5  -4  13       48.78       33.09     44.57 o 
  -4  -4  13      366.60      298.77     65.98 o 
  -3  -4  13      721.54      717.63     69.19 o 
  -2  -4  13      112.52      145.19     59.33 o 
  -1  -4  13        5.35       26.43     28.33 o 
   0  -4  13      113.26      141.66     46.75 o 
   1  -4  13     1135.55     1278.58    142.22 o 
   2  -4  13      913.99      812.09     99.05 o 
   3  -4  13      135.92       94.44     49.38 o 
   4  -4  13        8.10       -2.18     33.39 o 
   5  -4  13      156.58      137.61     55.29 o 
   6  -4  13      235.27      288.43    139.46 o 
  -6  -3  13      131.44       27.56     46.04 o 
  -5  -3  13      207.64      239.84     61.58 o 
  -4  -3  13       61.45      126.00     42.97 o 
  -3  -3  13      218.49      235.43     43.18 o 
  -2  -3  13     1098.76     1104.59    106.98 o 
  -1  -3  13     1002.63     1109.01     85.15 o 
   0  -3  13       68.34      156.42     30.01 o 
   1  -3  13      159.07      238.67     49.37 o 
   2  -3  13      456.91      512.32     76.88 o 
   3  -3  13      400.91      376.66    100.49 o 
   4  -3  13      626.43      607.06     99.37 o 
   5  -3  13       53.62        8.37     61.62 o 
   6  -3  13      268.93      265.27     68.24 o 
   7  -3  13      173.77      191.78     79.68 o 
  -6  -2  13       88.54       -9.77     39.57 o 
  -5  -2  13      112.80       76.30     78.76 o 
  -4  -2  13      253.75      330.71    149.37 o 
  -3  -2  13      483.12      454.85     51.56 o 
  -2  -2  13       30.19        6.26     24.99 o 
  -1  -2  13      444.06      485.95     60.47 o 
   0  -2  13      828.76      844.16     63.59 o 
   1  -2  13     1613.45     1472.09    106.88 o 
   2  -2  13       90.68      106.96     38.87 o 
   3  -2  13     1224.76     1112.10    110.83 o 
   4  -2  13      697.44      695.72     92.13 o 
   5  -2  13      317.84      372.05    102.12 o 
   6  -2  13        5.59       15.87     35.71 o 
   7  -2  13      203.34      162.79     89.27 o 
   8  -2  13      200.59      211.45    156.09 o 
  -6  -1  13      116.74      218.53    113.45 o 
  -5  -1  13       43.35      649.53    550.51 o 
  -4  -1  13      236.98      240.02     42.51 o 
  -3  -1  13      400.68      448.02     46.40 o 
  -2  -1  13      546.32      581.66     57.87 o 
  -1  -1  13       29.51       48.29     21.83 o 
   0  -1  13      605.99      564.86     70.06 o 
   1  -1  13     1356.14     1346.02     79.16 o 
   2  -1  13     1589.75     1506.12    114.96 o 
   3  -1  13      330.39      276.94     26.67 o 
   4  -1  13      230.59      307.05     50.34 o 
   5  -1  13     1007.96     1058.42    115.71 o 
   6  -1  13      510.38      578.09     83.32 o 
   7  -1  13       85.01       37.34     55.91 o 
   8  -1  13        1.75      -23.95     40.16 o 
  -6   0  13      128.37       69.58     89.78 o 
  -5   0  13      250.28      318.11    147.32 o 
  -4   0  13       48.57       72.90     31.91 o 
  -3   0  13       66.74       74.77     28.28 o 
  -2   0  13     1765.19     1735.50    101.12 o 
  -1   0  13     1666.63     1717.19     96.67 o 
   0   0  13      414.05      481.26     39.89 o 
   1   0  13        8.05       -0.17     16.44 o 
   2   0  13     2984.78     2900.55    199.53 o 
   3   0  13     1803.90     1737.54    137.23 o 
   4   0  13      617.73      546.68     42.66 o 
   5   0  13      467.08      635.75    203.94 o 
   6   0  13      122.20      102.87     41.56 o 
   7   0  13      472.03      403.76     72.57 o 
   8   0  13      351.52      497.05     91.66 o 
   9   0  13       28.55       37.33     47.06 o 
  -6   1  13        2.52       29.79     54.07 o 
  -5   1  13      194.70      235.06    109.78 o 
  -4   1  13      326.00      350.30     59.60 o 
  -3   1  13      161.70      205.40     30.24 o 
  -2   1  13      180.99      176.75     28.89 o 
  -1   1  13      982.68      920.70     57.99 o 
   0   1  13     2113.42     2198.22    113.15 o 
   1   1  13      626.64      654.77     65.74 o 
   2   1  13      531.82      481.79     58.25 o 
   3   1  13      278.87      326.93     36.71 o 
   4   1  13     1365.57     1330.81     85.23 o 
   5   1  13      743.88      767.92     54.70 o 
   6   1  13      305.06      322.43     73.30 o 
   7   1  13       31.29      -10.01     60.81 o 
   8   1  13      243.62      253.97     62.16 o 
   9   1  13      219.41      162.08     59.04 o 
  -5   2  13       12.12       94.68     94.47 o 
  -4   2  13      176.57      200.89     44.81 o 
  -3   2  13      529.32      537.36     69.03 o 
  -2   2  13      300.88      264.69     51.84 o 
  -1   2  13       82.81      106.60     42.88 o 
   0   2  13      125.79       93.98     32.06 o 
   1   2  13      547.09      475.31     30.33 o 
   2   2  13     1179.51     1071.42     56.86 o 
   3   2  13      328.98      344.12     64.23 o 
   4   2  13      380.07      315.98     92.94 o 
   5   2  13      431.57      472.79     39.14 o 
   6   2  13      818.91      761.60     61.97 o 
   7   2  13      345.24      290.13     40.22 o 
   8   2  13       19.06       56.72     44.87 o 
   9   2  13      284.85      521.37    103.10 o 
  10   2  13      224.34      415.43    135.49 o 
  -5   3  13       91.88      215.67    123.65 o 
  -4   3  13       47.20       -0.08     45.09 o 
  -3   3  13        9.05       16.70     33.35 o 
  -2   3  13      236.22      255.88     75.29 o 
  -1   3  13     1075.09     1264.18    207.82 o 
   0   3  13      184.16      285.24     90.29 o 
   1   3  13      131.06      106.85     29.72 o 
   2   3  13      228.68      220.04     39.89 o 
   3   3  13     1795.63     1821.58    123.54 o 
   4   3  13     2151.10     2058.27    101.63 o 
   5   3  13        4.24       36.56     33.19 o 
   6   3  13      610.07      579.87     74.68 o 
   7   3  13     1150.37     1181.11     92.16 o 
   8   3  13      671.04      785.76     79.99 o 
   9   3  13       51.69       29.88     33.40 o 
  10   3  13       11.66      381.77    126.92 o 
  -4   4  13      200.91      207.57     49.34 o 
  -3   4  13       33.58       31.21     55.91 o 
  -2   4  13        7.52       85.28     43.20 o 
  -1   4  13      113.98      217.26     46.02 o 
   0   4  13     1078.76      984.16    122.32 o 
   1   4  13     1216.10     1436.07    114.11 o 
   2   4  13      190.34      260.55     89.78 o 
   3   4  13      213.33      250.79     43.43 o 
   4   4  13     1648.74     1824.59    139.45 o 
   5   4  13     1897.29     1753.62     88.96 o 
   6   4  13     1106.27     1202.56     81.99 o 
   7   4  13       34.10      -12.81     25.46 o 
   8   4  13      393.16      458.42     62.97 o 
   9   4  13      408.96      317.76     48.00 o 
  10   4  13      107.17      104.06     79.58 o 
  -4   5  13        7.78      -31.64     40.41 o 
  -3   5  13      322.65      407.28     66.26 o 
  -2   5  13      359.80      428.55     66.81 o 
  -1   5  13      263.93      321.09     57.88 o 
   0   5  13      103.36       94.95     37.35 o 
   1   5  13     1752.04     1627.26    140.19 o 
   2   5  13     1329.45     1311.13    115.93 o 
   3   5  13     1471.41     1438.80    115.40 o 
   4   5  13       70.53       37.99     39.58 o 
   5   5  13     1451.42     1553.49    122.89 o 
   6   5  13     1200.45     1240.96    108.50 o 
   7   5  13      609.77      539.54     68.03 o 
   8   5  13       84.57       81.51     28.79 o 
   9   5  13      113.49       81.01     58.76 o 
  10   5  13      172.06      165.53     73.76 o 
  -3   6  13        0.37        1.92     83.25 o 
  -2   6  13       85.16       84.50     50.17 o 
  -1   6  13      374.62      265.08     50.71 o 
   0   6  13      667.98      632.03     91.82 o 
   1   6  13      161.33      109.76     40.64 o 
   2   6  13      437.17      476.41     64.92 o 
   3   6  13     1268.51     1080.82     96.45 o 
   4   6  13      834.06      897.49     90.43 o 
   5   6  13       59.59      151.30    156.71 o 
   6   6  13      432.02      620.24     71.28 o 
   7   6  13      518.06      603.43     84.75 o 
   8   6  13      360.46      414.41     75.65 o 
   9   6  13       64.52       31.71     35.20 o 
  10   6  13       55.84       38.77     66.72 o 
  -2   7  13        0.95       26.24     78.15 o 
  -1   7  13       28.80       30.37     35.38 o 
   0   7  13      261.40      281.16     64.18 o 
   1   7  13      487.93      461.48     73.18 o 
   2   7  13       11.96       57.91     33.90 o 
   3   7  13       48.06       33.19     32.70 o 
   4   7  13      460.88      528.61     67.18 o 
   5   7  13      886.92      757.20     82.06 o 
   6   7  13      142.34      107.05     39.74 o 
   7   7  13       14.16       10.04     40.50 o 
   8   7  13      226.29      291.31    117.22 o 
   9   7  13      545.99      569.32     84.61 o 
  10   7  13      221.87      140.38     93.66 o 
  -1   8  13       27.96      121.81    122.73 o 
   0   8  13        1.45      -35.00     35.00 o 
   1   8  13      322.95      304.28     58.70 o 
   2   8  13      677.01      682.11     87.50 o 
   3   8  13      143.43      211.43     48.98 o 
   4   8  13        9.51       93.08     39.22 o 
   5   8  13      103.90      112.21     48.17 o 
   6   8  13      771.72      820.53    162.01 o 
   7   8  13      694.32      754.63     99.21 o 
   8   8  13      223.76      128.96     46.61 o 
   9   8  13        5.09       59.05     38.99 o 
   0   9  13       34.28       36.62     41.01 o 
   1   9  13       76.38      141.20    104.27 o 
   2   9  13       20.82       66.62     41.01 o 
   3   9  13      335.56      424.37     81.92 o 
   4   9  13      377.90      415.46     70.71 o 
   5   9  13      397.63      398.28     70.01 o 
   6   9  13       19.09      -11.59     32.26 o 
   7   9  13      130.97      266.69     67.31 o 
   8   9  13      415.88      423.82     69.32 o 
   9   9  13      383.81      572.34    140.79 o 
   2  10  13       93.54      131.55     77.23 o 
   3  10  13        0.48      -41.27     45.11 o 
   4  10  13       73.24      258.63     67.43 o 
   5  10  13      317.80      353.06     76.79 o 
   6  10  13      318.34      410.40     80.95 o 
   7  10  13        5.15       61.07     52.75 o 
   8  10  13      119.48       90.35     46.73 o 
   5  11  13       34.43        6.05    103.45 o 
  -3  -6  14       77.24      113.04     62.64 o 
  -2  -6  14        3.38       23.32     41.63 o 
  -1  -6  14       23.94      -14.40     50.81 o 
   0  -6  14      298.42      338.01     72.50 o 
   1  -6  14      174.45      214.28     65.87 o 
   2  -6  14        1.57      -53.36     53.36 o 
   3  -6  14       43.52       17.76     41.25 o 
  -4  -5  14       26.30       40.60     45.50 o 
  -3  -5  14      369.19      463.38    193.13 o 
  -2  -5  14      168.52      183.22     52.51 o 
  -1  -5  14        5.40      -34.55     42.65 o 
   0  -5  14       68.67      136.35     89.88 o 
   1  -5  14      352.19      361.12     96.21 o 
   2  -5  14      509.87      641.07    108.79 o 
   3  -5  14      154.85      251.65     74.74 o 
   4  -5  14        0.18       19.64     71.31 o 
  -5  -4  14      118.15        0.01     42.31 o 
  -4  -4  14       78.30        5.17     35.16 o 
  -3  -4  14       15.07       15.99     27.44 o 
  -2  -4  14      596.12      569.98     79.60 o 
  -1  -4  14      675.02      714.02    232.10 o 
   0  -4  14      528.05      713.80    147.01 o 
   1  -4  14       67.42      184.56     51.95 o 
   2  -4  14      251.29      424.88     75.09 o 
   3  -4  14      330.80      500.28     93.34 o 
   4  -4  14      262.29      294.52     76.16 o 
   5  -4  14       77.84       51.06     52.06 o 
  -5  -3  14      119.13       62.22     60.60 o 
  -4  -3  14      228.06       64.41     41.40 o 
  -3  -3  14      665.21      673.42     77.10 o 
  -2  -3  14      333.00      447.96     89.10 o 
  -1  -3  14       26.79       89.38     70.60 o 
   0  -3  14      549.06      556.11    100.39 o 
   1  -3  14      870.91      900.97    116.99 o 
   2  -3  14      701.78      802.26    111.82 o 
   3  -3  14       17.11       56.06     41.66 o 
   4  -3  14       75.08       96.63     44.13 o 
   5  -3  14      234.85      223.23     90.29 o 
   6  -3  14       66.97       93.32     95.08 o 
  -5  -2  14       65.00      191.20     55.65 o 
  -4  -2  14       10.90        2.10     32.15 o 
  -3  -2  14      159.65      290.62    122.17 o 
  -2  -2  14      475.66      539.51     60.48 o 
  -1  -2  14      254.62      204.58     71.53 o 
   0  -2  14       86.75       98.19     27.38 o 
   1  -2  14      144.02      189.87     31.85 o 
   2  -2  14      830.65      827.32     87.56 o 
   3  -2  14      322.22      347.74     58.12 o 
   4  -2  14        8.64       22.04     33.79 o 
   5  -2  14      144.89      239.21     86.41 o 
   6  -2  14      441.20      651.26    155.69 o 
   7  -2  14      205.45      177.20     94.68 o 
  -5  -1  14      141.82      126.51    101.61 o 
  -4  -1  14      125.14      272.00     79.78 o 
  -3  -1  14       37.19       80.31     26.47 o 
  -2  -1  14      205.84      229.51     41.69 o 
  -1  -1  14     1189.21     1311.28    133.10 o 
   0  -1  14      325.59      365.97     73.61 o 
   1  -1  14        5.41       56.90     50.64 o 
   2  -1  14      367.83      465.48     86.15 o 
   3  -1  14     1888.56     2043.21    162.32 o 
   4  -1  14      666.67      631.62     76.66 o 
   5  -1  14      145.85      217.23     50.14 o 
   6  -1  14       62.80       95.41     48.01 o 
   7  -1  14      430.68      593.81    193.64 o 
   8  -1  14      294.19      373.45     83.84 o 
  -5   0  14       50.47      106.72     91.41 o 
  -4   0  14      189.65      494.40    174.05 o 
  -3   0  14      248.75      232.75     35.65 o 
  -2   0  14      125.26      179.02     32.52 o 
  -1   0  14      178.03      213.56     33.55 o 
   0   0  14     1412.79     1360.08     81.22 o 
   1   0  14     1146.91     1147.82     71.17 o 
   2   0  14      712.02      698.96    100.59 o 
   3   0  14        0.11      -20.55     20.55 o 
   4   0  14      793.08      743.51     61.13 o 
   5   0  14      791.69      765.96     87.97 o 
   6   0  14      507.21      482.76     77.57 o 
   7   0  14       30.01       74.66     47.69 o 
   8   0  14       20.70      155.78    148.03 o 
  -5   1  14       36.32       13.26     85.09 o 
  -4   1  14       87.37      101.61     77.54 o 
  -3   1  14      272.78      295.40     63.01 o 
  -2   1  14      611.46      533.35     74.23 o 
  -1   1  14      825.03      872.49     97.97 o 
   0   1  14       26.17       42.85     20.61 o 
   1   1  14      782.27      839.26     57.09 o 
   2   1  14      856.19      683.85     84.27 o 
   3   1  14      671.54      687.60     50.44 o 
   4   1  14      317.21      337.16     64.52 o 
   5   1  14        8.30       -3.60     42.68 o 
   6   1  14      130.21      156.00     88.56 o 
   7   1  14      427.01      511.01     85.69 o 
   8   1  14       32.21      -11.03     34.41 o 
   9   1  14        3.70      -48.68     48.68 o 
  -5   2  14      181.97      137.12     93.04 o 
  -4   2  14      266.50      308.36     70.10 o 
  -3   2  14        6.88       29.69     33.37 o 
  -2   2  14       54.11       88.65     43.05 o 
  -1   2  14      554.80      562.62     75.74 o 
   0   2  14      797.23      910.07     92.48 o 
   1   2  14      430.89      463.88     62.34 o 
   2   2  14       12.82       10.09     14.82 o 
   3   2  14     1116.30     1007.09     61.33 o 
   4   2  14     1019.47      949.38     81.19 o 
   5   2  14      272.92      239.09     32.40 o 
   6   2  14       17.50       38.09     25.88 o 
   7   2  14      252.25      276.95     41.80 o 
   8   2  14      543.73      570.04     92.60 o 
   9   2  14      245.08      101.26     53.87 o 
  -4   3  14      118.41      121.41     78.56 o 
  -3   3  14      219.81      194.30     49.80 o 
  -2   3  14       42.42       15.50     46.93 o 
  -1   3  14        0.45       -0.97     28.39 o 
   0   3  14      586.43      546.34     72.03 o 
   1   3  14      595.23      623.55     71.00 o 
   2   3  14      308.17      354.40     59.73 o 
   3   3  14      274.96      271.02     46.15 o 
   4   3  14      741.76      713.80     74.48 o 
   5   3  14     2466.70     2454.64    136.57 o 
   6   3  14      875.37      918.85     75.18 o 
   7   3  14       98.66       47.98     27.64 o 
   8   3  14      187.45      184.73     43.40 o 
   9   3  14      410.50      412.57     72.85 o 
  -4   4  14        5.00      -71.62     71.62 o 
  -3   4  14      153.24      116.77     45.19 o 
  -2   4  14      345.72      231.30     81.31 o 
  -1   4  14      354.72      403.23     71.85 o 
   0   4  14      183.47      171.93     42.33 o 
   1   4  14      560.62      460.72     63.17 o 
   2   4  14     1878.70     1987.26    156.76 o 
   3   4  14     1290.65     1193.37    109.06 o 
   4   4  14      459.44      519.09     63.54 o 
   5   4  14       83.33       83.61     31.65 o 
   6   4  14      854.43      821.85    127.12 o 
   7   4  14     1091.97     1120.24     88.99 o 
   8   4  14      369.88      360.32     52.76 o 
   9   4  14        0.51      -22.97     28.23 o 
  -3   5  14       37.50       50.56     37.37 o 
  -2   5  14       16.26       74.01     55.30 o 
  -1   5  14      180.30      189.93     77.94 o 
   0   5  14      891.02     1252.92    131.30 o 
   1   5  14      837.07      905.28     93.80 o 
   2   5  14       15.16       15.27     54.07 o 
   3   5  14      626.36      590.55     76.41 o 
   4   5  14     1956.43     1905.11    295.97 o 
   5   5  14      611.03      482.62     63.48 o 
   6   5  14        1.44      -37.27     58.56 o 
   7   5  14       44.11       69.25     48.97 o 
   8   5  14      281.78      362.00     62.75 o 
   9   5  14      148.89      168.03     58.25 o 
  -3   6  14      177.52      178.66     82.13 o 
  -2   6  14       57.92      178.24    109.47 o 
  -1   6  14        4.99      106.87    169.66 o 
   0   6  14       31.90       77.96     39.41 o 
   1   6  14      502.05      525.16     72.57 o 
   2   6  14      361.88      413.02     59.87 o 
   3   6  14       39.86       56.52     47.95 o 
   4   6  14       10.36        3.36     25.90 o 
   5   6  14      659.96      713.58     81.01 o 
   6   6  14      451.28      496.82     69.78 o 
   7   6  14       30.45      -24.62     54.89 o 
   8   6  14        1.20       53.49     43.16 o 
   9   6  14      195.91      317.71    148.65 o 
  10   6  14      213.47      135.08     71.42 o 
  -2   7  14      156.35      158.63     58.91 o 
  -1   7  14      200.41      194.74     50.20 o 
   0   7  14       10.73      -39.02     39.02 o 
   1   7  14       79.07       61.31     37.50 o 
   2   7  14      537.93      491.53     68.72 o 
   3   7  14      212.40      257.59     56.45 o 
   4   7  14      101.25       47.95     32.63 o 
   5   7  14        1.86       21.89     31.06 o 
   6   7  14      548.28      789.10    168.23 o 
   7   7  14      649.55      573.85     80.05 o 
   8   7  14      381.85      474.25    121.71 o 
   9   7  14       35.58      -43.07     43.07 o 
  -1   8  14       38.15      -18.60     33.97 o 
   0   8  14       96.08       75.58     44.39 o 
   1   8  14      121.66      144.49     53.10 o 
   2   8  14        2.52      -16.05     34.07 o 
   3   8  14      322.01      393.15     67.52 o 
   4   8  14      375.79      480.80     72.79 o 
   5   8  14      373.74      324.53    103.55 o 
   6   8  14      122.99       64.16     40.41 o 
   7   8  14       76.84      212.09     61.01 o 
   8   8  14      257.77      340.84     68.56 o 
   9   8  14      436.21      402.59     78.52 o 
   1   9  14      109.14      112.23     51.90 o 
   2   9  14      264.84      390.63     76.82 o 
   3   9  14       64.45       57.43     45.59 o 
   4   9  14       19.54       27.12     39.36 o 
   5   9  14      182.37      354.77    113.14 o 
   6   9  14      609.31      617.23     99.85 o 
   7   9  14      303.75      288.00     64.03 o 
   8   9  14        0.84       40.47     41.86 o 
   3  10  14      249.74      397.53     94.37 o 
   4  10  14      235.44      160.05    121.81 o 
   5  10  14       23.03      -12.78     36.50 o 
   6  10  14       92.20       62.89     52.86 o 
   7  10  14      375.17      316.21     78.04 o 
  -1  -6  15      105.36       98.75     54.63 o 
   0  -6  15       41.09       67.83     94.57 o 
  -3  -5  15       25.73       63.66     62.85 o 
  -2  -5  15       64.18       15.08     36.30 o 
  -1  -5  15      127.58      340.48    143.95 o 
   0  -5  15      183.99      241.65     69.57 o 
   1  -5  15       88.71       49.62     92.53 o 
   2  -5  15        2.82       20.69     43.86 o 
   3  -5  15      122.97      113.95     56.61 o 
  -4  -4  15       40.18      -44.28     61.62 o 
  -3  -4  15      249.91      186.90     61.21 o 
  -2  -4  15      283.51      237.62     99.06 o 
  -1  -4  15        0.27      -12.34     41.93 o 
   0  -4  15      206.59      371.78     66.62 o 
   1  -4  15      548.76      632.89    121.61 o 
   2  -4  15      442.09      529.81    154.97 o 
   3  -4  15       87.37       86.46     47.94 o 
   4  -4  15       38.64      138.40     71.93 o 
   5  -4  15      182.63      272.66    154.77 o 
  -4  -3  15        0.57       -3.42     32.29 o 
  -3  -3  15       50.61       22.27     27.63 o 
  -2  -3  15      260.51      284.28     54.17 o 
  -1  -3  15      309.39      343.92     59.45 o 
   0  -3  15      294.35      260.89    121.00 o 
   1  -3  15        4.47       35.11     33.43 o 
   2  -3  15      489.32      522.46     87.15 o 
   3  -3  15      414.20      611.71    100.43 o 
   4  -3  15       93.51       91.83     57.03 o 
   5  -3  15        1.37       27.19     76.01 o 
   6  -3  15       90.46      102.50     77.13 o 
  -4  -2  15      187.56       77.74     97.53 o 
  -3  -2  15      154.61      201.46     45.45 o 
  -2  -2  15        1.12        9.36     23.93 o 
  -1  -2  15      571.95      632.64     70.39 o 
   0  -2  15      356.75      428.02     53.09 o 
   1  -2  15      197.13      261.90    145.59 o 
   2  -2  15       43.46      190.96    219.45 o 
   3  -2  15      171.21      335.78     60.74 o 
   4  -2  15      347.71      401.23     67.95 o 
   5  -2  15       80.19       89.94     43.82 o 
   6  -2  15       15.29        9.47     77.84 o 
   7  -2  15       65.07       53.34     56.22 o 
  -4  -1  15       65.09       -6.12     44.07 o 
  -3  -1  15      226.47      231.20     47.84 o 
  -2  -1  15      336.75      453.15     96.32 o 
  -1  -1  15       65.59       33.66     27.80 o 
   0  -1  15      207.57      222.18     39.38 o 
   1  -1  15      988.59     1022.18     78.33 o 
   2  -1  15      429.45      432.64     74.32 o 
   3  -1  15       78.75       55.46     56.93 o 
   4  -1  15       79.33       36.94     35.84 o 
   5  -1  15      306.46      338.90    185.88 o 
   6  -1  15      333.85      405.74     84.11 o 
   7  -1  15      183.86      362.50     98.61 o 
  -4   0  15        1.56      -33.67     71.82 o 
  -3   0  15       51.93       91.08     53.53 o 
  -2   0  15      379.83      528.33     84.76 o 
  -1   0  15      823.72      867.94     73.39 o 
   0   0  15       27.64       29.94     23.61 o 
   1   0  15       15.41       50.76     35.58 o 
   2   0  15      579.92      536.92    108.66 o 
   3   0  15     1849.04     1564.06    178.41 o 
   4   0  15      493.64      535.80     78.99 o 
   5   0  15        7.68       34.05     32.36 o 
   6   0  15      130.71      106.38     49.65 o 
   7   0  15      374.48      545.75     96.50 o 
   8   0  15      209.97      314.27     96.30 o 
  -4   1  15      399.73      383.60    127.94 o 
  -3   1  15       72.43       74.37     48.62 o 
  -2   1  15        0.07      -19.08     37.04 o 
  -1   1  15      173.98      155.83     56.70 o 
   0   1  15     1540.11     1424.46    131.73 o 
   1   1  15      657.88      709.74     65.25 o 
   2   1  15       84.01      122.27     47.95 o 
   3   1  15       18.77       15.62     19.74 o 
   4   1  15      915.17      853.56     63.69 o 
   5   1  15      776.70      645.20     69.26 o 
   6   1  15      225.93      223.24     57.46 o 
   7   1  15        1.28      -19.00     38.99 o 
   8   1  15      265.05      288.55     69.15 o 
  -4   2  15       12.03      128.96     93.25 o 
  -3   2  15      228.60      173.60    124.88 o 
  -2   2  15      376.77      482.17     82.86 o 
  -1   2  15      147.01      220.28     47.79 o 
   0   2  15       14.80      -32.07     35.33 o 
   1   2  15      424.78      446.46     69.58 o 
   2   2  15      452.22      492.18     59.66 o 
   3   2  15      694.03      810.95    167.72 o 
   4   2  15       48.97       18.57     34.39 o 
   5   2  15      299.63      268.84     62.89 o 
   6   2  15      377.49      336.04     45.59 o 
   7   2  15      187.66      256.11    103.96 o 
   8   2  15        1.32       -6.64     40.93 o 
   9   2  15      111.73      117.78     60.66 o 
  -4   3  15       42.01       -4.08     58.76 o 
  -3   3  15       18.20        7.77     36.64 o 
  -2   3  15       76.27      111.46     52.13 o 
  -1   3  15      245.83      284.10     69.98 o 
   0   3  15      662.75      676.28     81.01 o 
   1   3  15        7.58       77.32     36.02 o 
   2   3  15      516.75      563.12     72.99 o 
   3   3  15      496.67      367.51     51.68 o 
   4   3  15      607.60      560.04     74.72 o 
   5   3  15       49.81       43.36     32.74 o 
   6   3  15      255.82      248.87     51.05 o 
   7   3  15      420.66      358.50     53.67 o 
   8   3  15      464.15      474.20     97.02 o 
   9   3  15       35.27       -4.90     49.79 o 
  -3   4  15      127.99       46.11     49.15 o 
  -2   4  15        7.39       21.32     41.09 o 
  -1   4  15       48.36       60.79     50.50 o 
   0   4  15      335.80      368.55     63.96 o 
   1   4  15      653.08      711.67     81.21 o 
   2   4  15      173.97       77.13     54.28 o 
   3   4  15      113.08      102.16     35.87 o 
   4   4  15     1361.82     1480.00    146.37 o 
   5   4  15     1656.64     1655.25    143.31 o 
   6   4  15      249.72      290.94     63.89 o 
   7   4  15        9.30       51.56     67.13 o 
   8   4  15      223.80      145.02     43.78 o 
   9   4  15      475.74      674.98    133.85 o 
  -2   5  15       96.76      131.62     46.52 o 
  -1   5  15        8.89      -47.75     47.75 o 
   0   5  15        1.38      -33.57     33.57 o 
   1   5  15      506.00      449.99     67.93 o 
   2   5  15     1112.77      934.07    109.66 o 
   3   5  15      203.17      259.37     58.66 o 
   4   5  15       12.06      107.91    118.65 o 
   5   5  15      319.44      324.63     55.33 o 
   6   5  15      882.23      866.28     92.41 o 
   7   5  15      323.55      429.79     68.02 o 
   8   5  15       97.32       91.84     64.48 o 
   9   5  15       12.74       88.04     52.54 o 
  -2   6  15      130.87      114.06     54.48 o 
  -1   6  15      330.44      402.81     75.07 o 
   0   6  15      194.62      219.07     52.00 o 
   1   6  15       17.30       87.59     41.92 o 
   2   6  15      195.44      227.07     51.01 o 
   3   6  15      632.38      733.36    107.92 o 
   4   6  15      331.01      245.33     61.18 o 
   5   6  15      155.89      263.47    106.31 o 
   6   6  15       10.47       33.33     35.40 o 
   7   6  15      211.21      287.36    108.45 o 
   8   6  15      167.66      206.03     57.16 o 
   9   6  15       88.87      188.01     90.90 o 
  -1   7  15        8.68      -43.20     55.40 o 
   0   7  15       92.41       66.53     98.96 o 
   1   7  15      296.59      465.47     83.53 o 
   2   7  15      126.76      115.95     43.63 o 
   3   7  15       29.06      -35.08     37.72 o 
   4   7  15      128.78      194.51     54.53 o 
   5   7  15      269.33      328.12     70.91 o 
   6   7  15      225.35      306.04     65.87 o 
   7   7  15        0.62        9.63     34.70 o 
   8   7  15       94.74      129.34     46.18 o 
   9   7  15      232.85      176.89     66.11 o 
   0   8  15       16.33       -6.82     37.36 o 
   1   8  15       26.48       48.22     39.78 o 
   2   8  15      221.24      273.36    107.84 o 
   3   8  15      241.43      260.96    112.43 o 
   4   8  15        4.11      -34.04     39.10 o 
   5   8  15       86.06      196.82    106.72 o 
   6   8  15      457.30      515.93     93.53 o 
   7   8  15      531.44      667.49     92.50 o 
   8   8  15       93.99        5.77     83.96 o 
   2   9  15        9.09      -29.04     61.01 o 
   3   9  15      233.26      318.91     76.68 o 
   4   9  15      394.14      360.60     73.72 o 
   5   9  15      293.39      344.72     86.41 o 
   6   9  15        0.23      -22.74     51.42 o 
   7   9  15      348.05      326.43    110.80 o 
   0  -5  16       16.18      -18.01     88.15 o 
  -2  -4  16      115.31      124.65     58.58 o 
  -1  -4  16      267.36      285.32     65.89 o 
   0  -4  16      100.10       39.64     39.99 o 
   1  -4  16       38.96       28.47     40.00 o 
   2  -4  16       92.16       40.25     67.03 o 
   3  -4  16      270.87      451.01     89.08 o 
  -3  -3  16      187.45       46.11     56.72 o 
  -2  -3  16       59.80       38.75     67.64 o 
  -1  -3  16       73.74       74.79     40.44 o 
   0  -3  16      564.01      520.04     87.38 o 
   1  -3  16      539.79      525.59     90.47 o 
   2  -3  16      286.48      234.48     76.52 o 
   3  -3  16       11.74      -47.61     47.61 o 
   4  -3  16      105.04      102.00    113.45 o 
   5  -3  16      126.26      124.96    112.73 o 
  -3  -2  16       92.69      379.93    144.87 o 
  -2  -2  16      476.78      414.51    101.16 o 
  -1  -2  16      429.91      447.67     64.34 o 
   0  -2  16       20.32      675.69    427.47 o 
   1  -2  16       54.35        3.67     27.34 o 
   2  -2  16      531.24      457.34     72.02 o 
   3  -2  16      221.17       82.16    129.16 o 
   4  -2  16        5.81      -36.38     43.20 o 
   5  -2  16       45.31      184.09    196.70 o 
   6  -2  16      111.57       76.46     51.86 o 
  -3  -1  16        0.63       21.83     70.60 o 
  -2  -1  16        3.89       20.07     41.03 o 
  -1  -1  16      286.11      247.31     45.64 o 
   0  -1  16      325.39      287.91     64.74 o 
   1  -1  16        3.99       31.35     45.48 o 
   2  -1  16       31.88      -36.25     36.25 o 
   3  -1  16      293.56      345.16     67.65 o 
   4  -1  16      348.67      316.81     78.15 o 
   5  -1  16       17.44       41.15     41.49 o 
   6  -1  16       44.52      136.31     92.23 o 
  -3   0  16      164.99      103.25     76.11 o 
  -2   0  16       15.49       24.05     59.17 o 
  -1   0  16        6.28       28.69     37.00 o 
   0   0  16      425.31      481.73     81.62 o 
   1   0  16      703.50      619.53     57.75 o 
   2   0  16      167.93      152.36     35.92 o 
   3   0  16        5.89      -28.90     40.60 o 
   4   0  16      260.36      314.94    177.01 o 
   5   0  16      446.21      477.59     79.16 o 
   6   0  16      372.61      393.18     80.98 o 
   7   0  16       83.52      -20.11     40.29 o 
  -3   1  16      148.41      151.71     62.24 o 
  -2   1  16      250.40      266.58    186.60 o 
  -1   1  16      170.73      219.89     56.55 o 
   0   1  16       27.38       77.93     38.34 o 
   1   1  16       83.92      104.65     50.75 o 
   2   1  16      637.26      646.88     71.56 o 
   3   1  16      983.35     1020.57     88.17 o 
   4   1  16      476.14      455.97     51.95 o 
   5   1  16       16.93       70.49     39.21 o 
   6   1  16      181.90      271.48    195.88 o 
   7   1  16      239.04      236.25    137.93 o 
   8   1  16      215.82      142.27     54.75 o 
  -3   2  16       21.43       11.84     61.62 o 
  -2   2  16       42.20       45.74     37.36 o 
  -1   2  16      321.31      222.37     51.86 o 
   0   2  16      558.65      451.94     72.99 o 
   1   2  16      146.35      251.22     74.37 o 
   2   2  16        6.18      -24.88     32.05 o 
   3   2  16      171.87      141.26     41.99 o 
   4   2  16      723.59      592.47     84.17 o 
   5   2  16      402.74      342.18     51.57 o 
   6   2  16        2.41      -38.77     55.09 o 
   7   2  16      155.29      273.42     97.74 o 
   8   2  16      205.13      382.17    139.36 o 
  -3   3  16      128.45       79.37     93.45 o 
  -2   3  16       49.80       63.32     42.21 o 
  -1   3  16       44.87       13.38     33.00 o 
   0   3  16       52.98       39.53     44.76 o 
   1   3  16      880.31      796.47     96.83 o 
   2   3  16      300.86      265.27     53.84 o 
   3   3  16        1.55       14.49     30.15 o 
   4   3  16      141.75      218.68     55.81 o 
   5   3  16      671.88      664.97     91.27 o 
   6   3  16      373.75      335.68     53.47 o 
   7   3  16       13.65       94.47     77.33 o 
   8   3  16       77.21      303.41     92.84 o 
  -2   4  16      192.94      172.66     61.11 o 
  -1   4  16       54.50       29.72     42.63 o 
   0   4  16        3.72       29.61     36.14 o 
   1   4  16       31.16       70.30     50.09 o 
   2   4  16      601.74      669.87     82.29 o 
   3   4  16      755.53      805.26    141.20 o 
   4   4  16      154.54      130.84     44.26 o 
   5   4  16      100.00       66.77     45.81 o 
   6   4  16      564.86      585.04     87.58 o 
   7   4  16      440.03      524.22    129.98 o 
   8   4  16      155.63      172.01     75.09 o 
  -2   5  16       21.43      -11.60     73.05 o 
  -1   5  16      288.17      347.08     74.26 o 
   0   5  16      439.98      455.78     74.08 o 
   1   5  16      207.15      194.93     49.20 o 
   2   5  16       48.54      157.68     47.65 o 
   3   5  16      326.42      322.37     75.29 o 
   4   5  16      557.43      664.98     99.16 o 
   5   5  16      666.93      602.89     76.88 o 
   6   5  16       62.56      127.99     97.33 o 
   7   5  16       33.34       54.30     37.08 o 
   8   5  16      135.90      137.35     78.56 o 
  -1   6  16        8.80       44.20     40.75 o 
   0   6  16       32.92      132.75    107.63 o 
   1   6  16      313.21      268.12     76.41 o 
   2   6  16      525.56      525.65     89.19 o 
   3   6  16       37.08        0.95     35.81 o 
   4   6  16       27.72       53.09     50.19 o 
   5   6  16      140.19      160.86     75.50 o 
   6   6  16      401.02      583.18    135.59 o 
   7   6  16      119.92       77.20     40.41 o 
   8   6  16        0.43      -16.01     39.01 o 
   0   7  16       10.38      -37.07     37.07 o 
   1   7  16        2.24      -37.51     37.51 o 
   2   7  16       88.65       74.59     40.27 o 
   3   7  16      317.82      429.49     80.43 o 
   4   7  16       63.94       54.28     56.93 o 
   5   7  16        3.83       17.40     35.39 o 
   6   7  16      113.45      129.25     47.30 o 
   7   7  16      351.49      384.20    106.82 o 
   8   7  16      145.76      112.36     56.83 o 
   2   8  16       15.67       27.55     43.87 o 
   3   8  16       45.83       32.80     65.91 o 
   4   8  16      274.01      542.18    228.33 o 
   5   8  16      258.46      241.91     67.88 o 
   6   8  16      136.02      157.48     57.47 o 
   7   8  16       59.27      -16.13     39.21 o 
   5   9  16      203.64      292.20     71.49 o 
  -1  -3  17      385.20      266.69    101.00 o 
   0  -3  17       39.17       10.57     34.96 o 
   1  -3  17        6.44       19.05     65.40 o 
   2  -3  17       96.86      257.51     67.52 o 
   3  -3  17      316.69       92.23    193.84 o 
  -2  -2  17        5.57      -48.56     61.83 o 
  -1  -2  17       32.31      -10.41     53.66 o 
   0  -2  17      428.09      505.34     83.84 o 
   1  -2  17      217.54      186.20     55.50 o 
   2  -2  17       35.02       32.64     79.07 o 
   3  -2  17       33.29       37.66     97.13 o 
   4  -2  17      145.36      174.12     65.09 o 
  -2  -1  17      154.12       66.51     54.95 o 
  -1  -1  17       14.82        0.67     42.95 o 
   0  -1  17       32.22      -40.81     59.38 o 
   1  -1  17      196.26      375.85    111.82 o 
   2  -1  17      187.71      271.53     62.47 o 
   3  -1  17       97.70       44.35     59.17 o 
   4  -1  17        7.59      -48.11     48.11 o 
   5  -1  17      211.11      295.77     72.14 o 
  -2   0  17       47.36      -14.98     47.73 o 
  -1   0  17      214.76      269.39     63.83 o 
   0   0  17      129.28      112.14     50.92 o 
   1   0  17       70.81       29.70     34.02 o 
   2   0  17      173.31      159.15     75.90 o 
   3   0  17      361.45      451.35    139.57 o 
   4   0  17      211.62      207.23     94.17 o 
   5   0  17       12.54       77.04     45.62 o 
   6   0  17       55.56        6.12     65.70 o 
  -2   1  17       22.28       13.99    143.34 o 
  -1   1  17       73.42       68.79     44.58 o 
   0   1  17      393.77      484.41    157.01 o 
   1   1  17      449.86      385.96     70.46 o 
   2   1  17       16.54        0.06     41.11 o 
   3   1  17       33.39       -3.19     35.20 o 
   4   1  17      450.87      334.63    124.06 o 
   5   1  17      606.01      556.02    132.22 o 
   6   1  17       90.82      126.51     77.54 o 
   7   1  17        1.02       -2.86     52.64 o 
  -2   2  17      161.61      307.99     70.40 o 
  -1   2  17       55.02      197.87    104.27 o 
   0   2  17       13.21        9.53     57.34 o 
   1   2  17      365.26      521.11     86.27 o 
   2   2  17      807.47      858.84    108.46 o 
   3   2  17      326.30      349.03     96.61 o 
   4   2  17       44.32       83.60     39.19 o 
   5   2  17      116.52       47.75     59.38 o 
   6   2  17      254.37      216.08     86.51 o 
   7   2  17      143.83        4.49     53.66 o 
  -2   3  17      128.31       49.96     47.13 o 
  -1   3  17      181.55      190.15     86.82 o 
   0   3  17      124.85      101.83     67.54 o 
   1   3  17       78.73       73.15     67.74 o 
   2   3  17       69.09      240.72    148.44 o 
   3   3  17      380.38      331.00     67.61 o 
   4   3  17      357.68      248.27    121.10 o 
   5   3  17       70.48       62.18     41.83 o 
   6   3  17      119.77       95.49     83.86 o 
   7   3  17      196.16      377.89    130.38 o 
  -1   4  17       35.95       41.80     45.48 o 
   0   4  17      182.77      154.38    157.52 o 
   1   4  17      343.71      325.32     67.66 o 
   2   4  17       43.20        0.20     49.17 o 
   3   4  17      152.45      189.98     93.76 o 
   4   4  17      295.40      288.95     78.05 o 
   5   4  17      379.99      446.53     80.60 o 
   6   4  17      132.32       85.36     47.36 o 
   7   4  17       24.67       97.53     84.47 o 
   0   5  17        9.82       40.25     35.50 o 
   1   5  17       79.73       93.34     42.85 o 
   2   5  17      456.26      462.19    113.24 o 
   3   5  17      214.26      300.69     65.56 o 
   4   5  17        3.17       11.81     30.20 o 
   5   5  17      101.26       27.65     33.83 o 
   6   5  17      451.20      387.23     79.99 o 
   7   5  17      322.95      423.79    122.94 o 
   1   6  17        4.90       51.03     52.34 o 
   2   6  17       23.63       74.65     41.31 o 
   3   6  17      285.34      313.13     67.51 o 
   4   6  17      333.54      384.87     78.29 o 
   5   6  17      120.11       65.74     45.69 o 
   6   6  17       12.07      -36.22     36.22 o 
   7   6  17      114.83      192.02     56.43 o 
   2   7  17      118.68      122.55     57.87 o 
   3   7  17       10.53        7.98     39.07 o 
   4   7  17       78.34       57.04     56.32 o 
   5   7  17      187.98      245.89    136.51 o 
   6   7  17      240.77      288.03     69.34 o 
   7   7  17       38.51      -28.49     78.86 o 
   4   8  17       27.38        8.02     49.58 o 
   5   8  17       41.83       92.70     49.01 o 
   1  -2  18       52.35       49.38     66.31 o 
   2  -2  18      161.91      287.50    129.16 o 
   0  -1  18      255.92      286.89    108.76 o 
   1  -1  18       57.19       69.99     87.13 o 
   2  -1  18       13.20      131.00     79.99 o 
   3  -1  18       29.52       54.07     65.09 o 
   4  -1  18      115.67      -27.55     75.09 o 
  -1   0  18       23.50       26.50     45.50 o 
   0   0  18       37.34       33.26     74.88 o 
   1   0  18      181.18      408.70    119.98 o 
   2   0  18      117.46      426.66    146.50 o 
   3   0  18        1.28      -93.45     93.45 o 
   4   0  18      129.77      286.27    106.92 o 
   5   0  18      301.78      317.49    112.02 o 
  -1   1  18      169.48      144.75     69.38 o 
   0   1  18       11.51      -22.85     38.81 o 
   1   1  18      116.81      230.88     99.37 o 
   2   1  18      396.48      666.20    153.03 o 
   3   1  18      287.63      364.83    111.61 o 
   4   1  18      193.80      176.70     84.27 o 
   5   1  18        1.38        2.04     50.60 o 
  -1   2  18       70.35       46.89     55.60 o 
   0   2  18      235.06      216.15     74.29 o 
   1   2  18      276.52      341.95     82.70 o 
   2   2  18        0.40        9.63     38.55 o 
   3   2  18      207.32      287.76    117.53 o 
   4   2  18      332.10      512.97    155.69 o 
   5   2  18      230.05      165.89     99.37 o 
   6   2  18       19.50      -15.71     55.70 o 
   0   3  18       38.66        7.02     38.77 o 
   1   3  18      165.23      161.95     59.79 o 
   2   3  18      285.94      274.11     67.11 o 
   3   3  18       27.75      -28.38     33.51 o 
   4   3  18       42.98       40.51     38.88 o 
   5   3  18      194.27      192.21     82.84 o 
   6   3  18      158.87      185.68     84.47 o 
   0   4  18       22.26       51.05     47.76 o 
   1   4  18       23.25      -37.51     37.51 o 
   2   4  18      208.06      138.66     53.28 o 
   3   4  18      208.86      251.28     69.78 o 
   4   4  18       32.57       33.76     59.68 o 
   5   4  18        8.82       60.26     46.96 o 
   6   4  18      143.56      338.71    100.80 o 
   1   5  18       67.58      101.38     68.15 o 
   2   5  18        0.41      -37.02     42.14 o 
   3   5  18      215.29      321.49     93.15 o 
   4   5  18      290.73      250.59     57.49 o 
   5   5  18      230.77      225.37     54.68 o 
   6   5  18       64.68       79.11     49.04 o 
   3   6  18      103.60      190.14    111.82 o 
   4   6  18        7.37       49.42     87.33 o 
   5   6  18      105.70      322.40     81.83 o 
   2   1  19       20.56      151.60    104.88 o 
   3   1  19       42.55       13.67     58.97 o 
   2   2  19      361.32      490.32    158.75 o 
   3   2  19      183.79      204.45    116.71 o 
   4   2  19        5.83      290.56    103.04 o 
   2   3  19       39.85        2.90     42.54 o 
   3   3  19      224.03      301.51    102.02 o 
   4   3  19      131.50      311.78    102.63 o 
                                                 
